# Supplementary material for: Chromatin remodeler CHD8 is required for spermatogonial proliferation and early meiotic progression
Source: Nucleic Acids Res. 2024 Jan 16;52(6):2995–3010. doi: 10.1093/nar/gkad1256 (PMC11014243; doi:10.1093/nar/gkad1256)
Supplement: gkad1256_Supplemental_Files [file gkad1256_supplemental_files.zip]

Archive with 4 entries (4 files):
- nitaharaDatasetS1.xlsx
- nitaharaDatasetS2.xlsx
- nitaharaDatasetS3.xlsx
- nitaharaNAR2si.pdf
