# Supplementary material for: Chromatin remodeler CHD8 is required for spermatogonial proliferation and early meiotic progression
Source: Nucleic Acids Res. 2024 Jan 16;52(6):2995–3010. doi: 10.1093/nar/gkad1256 (PMC11014243; doi:10.1093/nar/gkad1256)
Supplement: gkad1256_Supplemental_Files [file gkad1256_supplemental_files.zip › nitaharaDatasetS1.xlsx]

## Sheet: Thy1+
Gene_ID	logFC	logCPM	PValue	FDR
235631	-3.63605	4.57622	2.79e-20	4.87e-16
76486	-3.68085	2.68958	4.77e-17	4.15e-13
329064	-2.40051	3.38803	3.13e-16	1.81e-12
245423	-1.92941	5.06798	7.04e-12	3.06e-08
16516	-3.4766	0.241586	1.64e-11	5.73e-08
53897	-3.48595	1.38115	2.33e-11	6.77e-08
110082	-2.6924	1.06164	4.72e-11	1.17e-07
268491	-2.34514	5.42876	5.81e-11	1.26e-07
17139	-3.56874	0.817474	2.06e-10	3.99e-07
71872	-2.5055	1.88536	3.3e-10	5.74e-07
110385	-1.42169	4.08972	5.58e-10	8.84e-07
100155	-2.1058	3.74051	7.47e-10	1.08e-06
17141	-1.78859	2.60548	1.45e-09	1.92e-06
212085	-1.76918	3.25395	1.58e-09	1.92e-06
17144	-1.77643	3.03113	1.65e-09	1.92e-06
22037	-1.56282	4.03937	2.08e-09	2.26e-06
71854	-1.88713	4.75397	2.25e-09	2.3e-06
83557	-1.16579	6.6479	7.52e-09	7.04e-06
83563	-1.25972	6.48841	7.69e-09	7.04e-06
18630	-1.36126	4.27067	8.43e-09	7.34e-06
20965	-1.52355	3.19823	1.49e-08	1.24e-05
330149	-1.54875	4.4815	3.19e-08	2.53e-05
666190	-1.83488	3.74659	3.98e-08	2.91e-05
236852	-1.73666	2.45658	4.01e-08	2.91e-05
14061	-2.23039	0.480557	5.03e-08	3.5e-05
385377	-1.24396	4.92473	7.41e-08	4.84e-05
319670	-1.12569	5.27056	7.51e-08	4.84e-05
353282	-1.13024	5.62613	1.02e-07	6.15e-05
22702	-1.5787	2.28546	1.02e-07	6.15e-05
241919	-2.7217	0.155606	1.07e-07	6.19e-05
207854	-1.60824	3.21045	1.26e-07	7.1e-05
232237	-1.10787	4.81229	1.71e-07	9.32e-05
628012	-3.79172	-1.56215	2.14e-07	0.000112898
71003	-2.94475	0.721361	2.22e-07	0.00011382
210541	-2.86893	1.52614	2.4e-07	0.000119667
20497	-3.13297	-0.687144	3.17e-07	0.00015313
270893	-1.36577	3.45662	3.33e-07	0.000156568
252973	-1.48262	3.05064	3.78e-07	0.000173178
399570	-1.75202	2.14617	4.57e-07	0.000204221
17140	-3.09925	0.381006	4.78e-07	0.000204875
114640	-3.23545	-0.635872	4.88e-07	0.000204875
213389	-1.9342	4.0158	4.94e-07	0.000204875
75178	-2.4186	1.15181	5.49e-07	0.000222336
84094	-1.6321	3.00795	6.2e-07	0.000245306
209005	-1.6068	2.50117	7.42e-07	0.000287283
320558	-1.20481	6.75681	8.15e-07	0.000308519
17022	0.867469	6.13997	9.11e-07	0.000334603
73936	-3.19209	-1.4223	9.22e-07	0.000334603
227231	-2.79634	-0.695945	9.51e-07	0.000337158
104816	-2.19303	0.64011	9.68e-07	0.000337158
230972	-1.42193	2.29788	1.1e-06	0.000376996
319177	-4.1055	-1.26711	1.15e-06	0.000385726
19713	-0.969196	6.7879	1.29e-06	0.000421546
52850	-1.67875	2.25761	1.31e-06	0.000421546
407788	-2.27695	2.48385	1.45e-06	0.000458578
67373	-3.28821	-1.49233	1.55e-06	0.000475439
97895	-1.53443	3.44661	1.56e-06	0.000475439
268756	-1.97533	0.439527	1.71e-06	0.000514246
15202	-2.26554	0.76537	2.06e-06	0.000607679
434459	-4.107	-2.06403	2.15e-06	0.000622743
56739	-1.12646	4.38705	2.2e-06	0.000625511
74279	-1.90588	0.195709	2.23e-06	0.000625511
381107	-1.81054	0.88986	2.34e-06	0.000647969
214704	-2.1984	-0.179364	2.94e-06	0.00078212
75801	-1.09576	5.45501	2.96e-06	0.00078212
665270	-1.4827	2.63187	2.96e-06	0.00078212
50765	-1.54314	1.92051	3.05e-06	0.000792504
103844	-1.45927	3.51297	3.5e-06	0.000897656
14234	-1.26739	4.456	3.57e-06	0.000900413
240690	-2.01205	0.265084	3.89e-06	0.00096448
18424	2.74008	-1.10084	3.93e-06	0.00096448
75604	-2.11689	-0.113688	4.07e-06	0.000983754
103149	-2.75136	-1.16997	4.46e-06	0.00106396
107868	-1.0916	5.27195	4.58e-06	0.00107687
207777	-1.20752	3.10154	4.73e-06	0.00109772
20614	-2.84049	-0.955062	5.21e-06	0.00119369
22754	-1.78261	0.571018	5.41e-06	0.00122414
16512	-1.60653	1.55629	5.73e-06	0.00127835
622311	-1.4638	1.95436	6.33e-06	0.00139561
228366	-0.929013	5.63941	6.47e-06	0.0014078
22239	-1.57502	4.29844	6.67e-06	0.0014333
75514	-1.5347	4.05276	7.19e-06	0.00152602
15114	-1.18156	4.19168	7.51e-06	0.00157684
104271	-1.10412	8.36471	8.33e-06	0.00172643
100862398	-3.70587	1.04159	8.85e-06	0.0018001
240960	-1.07222	4.14738	8.89e-06	0.0018001
226075	-1.01442	5.36183	9.03e-06	0.00180815
214162	-0.697455	8.02144	9.24e-06	0.00182852
56746	-1.26733	6.11918	9.93e-06	0.00194297
140709	0.964109	5.67023	1.07e-05	0.00206223
99035	-2.91132	-0.883303	1.14e-05	0.00218394
545030	-0.882637	4.31732	1.19e-05	0.00224995
107934	-1.63062	0.914049	1.26e-05	0.00234835
17142	-2.27758	0.605644	1.27e-05	0.00234835
207227	-1.63951	2.74607	1.29e-05	0.00234835
83559	-1.42425	3.99289	1.29e-05	0.00234835
15227	-1.17935	3.7491	1.34e-05	0.00241184
73300	-2.45519	-0.350079	1.39e-05	0.00247279
320022	-1.59663	3.03267	1.46e-05	0.00256155
666528	-1.29038	4.07887	1.54e-05	0.00267493
239017	-0.855547	5.10457	1.55e-05	0.00267727
70891	-1.77143	1.81345	1.58e-05	0.00269236
17687	-1.10784	4.1085	1.62e-05	0.0027455
75645	-1.02878	4.05001	1.66e-05	0.00277531
622554	-1.73156	2.39656	1.67e-05	0.00277531
76419	-1.59851	0.986058	1.69e-05	0.00277867
547168	-1.51728	0.973435	1.71e-05	0.00278683
666899	-2.10265	2.37409	1.88e-05	0.00302954
664799	-1.65867	2.65398	1.9e-05	0.00303649
73693	-1.25535	3.30384	1.98e-05	0.00313096
331416	-1.07335	3.8024	2.06e-05	0.0032115
12353	-1.99842	0.0187655	2.07e-05	0.0032115
14585	-0.883976	5.81852	2.13e-05	0.00327907
12652	-1.20364	2.55973	2.25e-05	0.00343357
83457	-1.46552	1.72321	2.3e-05	0.00348992
20997	-1.68067	1.92803	2.4e-05	0.00360133
74377	-1.11954	3.66031	2.46e-05	0.00365529
239731	-2.38251	-0.112736	2.61e-05	0.003858
668929	-1.4611	3.59637	2.75e-05	0.00402571
286942	-1.40459	1.47703	2.79e-05	0.00403508
72000	-1.32267	3.29516	2.8e-05	0.00403508
13628	-2.43587	-0.497295	2.91e-05	0.00415702
20190	-1.00895	4.22787	3.04e-05	0.00430801
171283	-3.11649	-1.66178	3.09e-05	0.00433375
73634	1.57096	1.01466	3.27e-05	0.00455901
56047	-1.69389	0.490382	3.63e-05	0.00502282
210027	-1.59401	0.810694	3.73e-05	0.00508938
330222	-0.976856	4.56074	3.77e-05	0.00508938
12156	1.10394	2.88224	3.77e-05	0.00508938
18788	-1.79661	0.490261	3.82e-05	0.00512401
277432	-2.9679	-1.20576	3.9e-05	0.00519074
18999	-1.64825	2.53728	3.94e-05	0.00519829
235627	-0.757346	5.44621	4.07e-05	0.00531273
13077	-2.38284	-0.873729	4.09e-05	0.00531273
71601	-2.5212	-0.762679	4.3e-05	0.00554996
236891	-1.81042	0.669833	4.6e-05	0.00589261
209550	-1.59646	1.6226	4.73e-05	0.00601379
100043636	-1.30142	2.06747	5.08e-05	0.00641232
53422	-1.14971	4.3412	5.12e-05	0.00641572
228543	-1.28619	2.55591	5.23e-05	0.00647786
23962	-1.01304	3.60509	5.24e-05	0.00647786
20715	1.09002	3.41187	5.41e-05	0.00663196
100503376	-2.8409	-0.426139	5.73e-05	0.00697955
236266	-0.781586	6.74538	5.77e-05	0.00698248
631331	-1.37389	1.90944	5.91e-05	0.00709781
217733	-1.20623	2.15646	5.96e-05	0.00711085
78526	-1.73407	0.415478	6.16e-05	0.00729777
100503964	-2.13414	0.241589	6.34e-05	0.00745867
319317	-0.912538	5.32022	6.43e-05	0.00751679
57340	-1.08343	3.6956	7.23e-05	0.00839138
18598	-1.2581	2.82286	7.42e-05	0.00855675
14579	0.725907	6.48121	7.61e-05	0.00872171
100039691	-2.02334	0.207946	7.7e-05	0.00876715
68790	-1.37182	2.05151	7.82e-05	0.0088241
58226	-0.628491	6.44714	7.85e-05	0.0088241
14955	0.62089	8.30648	8.3e-05	0.00926809
381522	-1.32678	2.21569	8.59e-05	0.00953285
18125	-1.31449	2.10454	9.03e-05	0.00995095
12877	-1.01971	5.32352	9.72e-05	0.0106478
73614	-1.13025	3.8011	9.78e-05	0.0106478
408193	-2.67903	1.12376	0.000100037	0.0108214
17996	-0.769733	5.14012	0.000110486	0.0118623
22138	-0.973552	4.15882	0.000111022	0.0118623
60525	-0.77445	5.77829	0.000114322	0.0120799
60533	-1.01526	3.48821	0.000114445	0.0120799
622523	-1.6317	0.293825	0.000116224	0.0121797
320158	-1.39233	1.83249	0.00011679	0.0121797
68655	-1.16649	1.74505	0.00011862	0.012297
84004	-0.6551	7.80001	0.000119747	0.012314
13393	-1.3826	2.36296	0.000120199	0.012314
232943	-1.09367	2.78242	0.000121183	0.0123422
12840	1.12042	3.85865	0.000122949	0.0124273
21432	-1.12131	3.8141	0.000123446	0.0124273
70099	-0.621328	7.19987	0.000129651	0.012977
30841	-0.638698	6.41329	0.00013161	0.0130978
70911	-1.39807	3.03576	0.000132715	0.0131328
230971	-0.934866	3.69434	0.000134468	0.013231
99377	-0.775469	7.06783	0.000138351	0.01348
215456	-0.898654	6.51548	0.000138547	0.01348
12405	-1.61142	1.56428	0.000139438	0.0134914
17101	-0.682831	6.79633	0.000144623	0.0139157
68307	-1.99334	-0.472437	0.00016047	0.0153558
68760	1.47286	0.475268	0.000163828	0.0155626
215627	-1.04235	2.49903	0.000164419	0.0155626
116838	-1.45204	1.99175	0.000167305	0.0156921
20745	-1.44975	0.811839	0.000167589	0.0156921
216188	-1.22391	1.69564	0.000175185	0.0163156
69640	-1.08111	3.88851	0.00017638	0.0163395
17146	-1.61963	0.526672	0.000178101	0.0164117
75665	-0.943427	4.91063	0.000184354	0.0168985
67981	-1.12335	4.73362	0.000186645	0.016995
13417	-0.925085	5.30084	0.000187359	0.016995
94088	-0.824325	5.38868	0.000193513	0.0174623
18781	-1.25891	1.53306	0.00019667	0.0176557
100417514	-2.25542	-0.914063	0.000199344	0.017804
100861663	-1.64295	-0.386149	0.000200454	0.0178117
22271	-1.14196	2.49981	0.000208124	0.0183995
11906	-0.665955	5.92502	0.00021295	0.0186549
16440	-0.597664	7.29385	0.000213156	0.0186549
17183	-1.00647	3.00375	0.000223254	0.019441
18778	-1.39437	0.746678	0.000225037	0.0194987
100039899	-1.97504	0.45364	0.000226162	0.0194992
54562	-2.45955	-0.994947	0.00022898	0.0196449
20743	-0.715522	6.8422	0.00023042	0.0196716
100503521	-1.43315	1.19465	0.000252004	0.0214093
12552	0.71197	5.68783	0.000254285	0.0214982
330863	-1.5898	0.166558	0.000256969	0.0216202
15245	0.666872	6.47861	0.000262286	0.0219173
110789	-0.88457	5.03017	0.000263961	0.0219173
50932	-0.558444	7.14076	0.000264276	0.0219173
13143	-0.887729	3.49876	0.000266299	0.0219804
231051	-0.534804	8.17069	0.000269044	0.0220483
71751	-1.17153	1.72138	0.000270212	0.0220483
69389	-2.48115	-0.0131363	0.000270919	0.0220483
212190	-1.05463	2.96697	0.000276722	0.0224158
20957	-0.832063	6.9323	0.000280972	0.0226546
70472	-0.571779	6.86773	0.000285026	0.0228756
13813	-1.26669	1.63498	0.000297425	0.0237613
26367	-2.02769	-1.26276	0.000303363	0.024125
74466	-1.8174	1.05947	0.000310693	0.0245956
209091	-1.28045	3.26854	0.000312928	0.0246604
13867	-0.755489	4.20487	0.00031553	0.0247535
50927	-0.669731	8.33838	0.000339568	0.0264678
15118	-0.914598	3.32253	0.00034145	0.0264678
15571	-1.37756	2.16391	0.000341942	0.0264678
319812	-1.40417	1.65983	0.000349968	0.0269022
74081	-0.534339	7.25737	0.000350644	0.0269022
71088	-1.88552	-0.748095	0.00035663	0.0272415
21816	-1.54282	0.983689	0.000359912	0.0273722
320790	-0.770798	5.65137	0.000369072	0.0279468
13404	-0.898807	5.27256	0.000372581	0.0280361
57138	-0.88275	3.3461	0.000373471	0.0280361
241636	-1.72655	0.674482	0.000377772	0.0282372
69116	-0.546831	9.61942	0.000387969	0.0288755
22379	-0.54544	6.5439	0.000392493	0.0290248
71041	-0.705505	4.88541	0.000393308	0.0290248
406218	-1.39144	0.600893	0.000402653	0.029589
16776	-0.60286	7.03952	0.000413441	0.0302541
260296	-1.6825	-0.20428	0.000423866	0.030836
216860	-0.565565	6.62528	0.000425258	0.030836
83454	-0.741907	6.9837	0.000426704	0.030836
234779	-0.848182	4.97168	0.000428628	0.030847
436188	-1.03427	2.4705	0.000449806	0.0321215
70044	-0.637325	5.71877	0.000450025	0.0321215
19242	0.717742	6.19605	0.000459203	0.0326428
235320	-0.594788	7.48341	0.000465462	0.0329532
241197	-2.20104	-0.996703	0.000478019	0.0337052
103768	-1.02884	2.90558	0.000482244	0.0338131
319183	1.19305	1.73848	0.000483432	0.0338131
216831	-0.703942	5.34237	0.000486426	0.0338864
13998	-0.594381	6.41711	0.000489777	0.0339839
66743	-0.61125	6.04557	0.00049638	0.0342392
58198	-0.777806	4.9608	0.000498429	0.0342392
74741	-0.682213	5.62703	0.000499355	0.0342392
213945	-1.36155	0.432176	0.000509871	0.0348232
70673	-0.813239	4.67106	0.000515486	0.0350691
74401	-1.32813	1.95667	0.000521527	0.0353421
207607	-0.898257	3.64364	0.000531334	0.0358671
241528	-1.24438	0.748727	0.000550565	0.0370218
26971	-2.30175	-1.58292	0.000562744	0.0376952
100505397	-2.28047	-1.43383	0.000568464	0.0379325
72672	-0.669675	7.4747	0.000593104	0.0394256
14917	-1.17359	2.04188	0.000612051	0.0405304
235439	-0.596186	9.1764	0.000619709	0.040882
384619	-1.19928	3.44467	0.000645932	0.0424511
14938	1.83691	0.36088	0.000649001	0.0424572
14972	-0.723868	6.25526	0.0006509	0.0424572
442801	-0.795386	4.39813	0.000666503	0.0432642
105653	0.971411	3.34441	0.000668241	0.0432642
230824	-1.10224	2.92304	0.0006795	0.0438302
83555	-0.724471	5.9377	0.000702616	0.0451541
245502	-0.904593	3.7037	0.000720499	0.0461331
223843	-1.60158	-0.29933	0.000726897	0.0462971
235674	-0.954135	3.08484	0.000728376	0.0462971
100233208	-1.67301	-0.771467	0.000733328	0.0464423
23960	-2.03457	-1.61072	0.000744284	0.0469654
56504	1.52335	0.290224	0.000748594	0.0470434
65256	0.82586	4.95546	0.000751068	0.0470434
78373	-1.36432	1.61927	0.000753624	0.0470434
232400	-1.48695	0.853894	0.000759357	0.0470495
12722	0.715898	5.06008	0.000760599	0.0470495
208151	-1.62327	0.0502773	0.000761826	0.0470495
117229	-1.33831	1.42945	0.00076561	0.0471161
56747	-1.33296	0.430825	0.000771381	0.0473041
207819	-1.04231	2.01735	0.000787142	0.0479861
96935	-0.782192	4.10559	0.0007882	0.0479861
105844	-0.62775	5.19698	0.000790768	0.0479861
140486	-0.674038	6.79464	0.000793914	0.0480097
22361	1.18671	3.02856	0.00080301	0.0480726
59033	-0.79734	4.58763	0.000803358	0.0480726
116848	-0.519867	8.21379	0.000805771	0.0480726
241274	-0.575878	5.5568	0.000805994	0.0480726
17138	-1.41459	0.778035	0.000819289	0.0486987
320225	-0.771081	3.65322	0.000823668	0.0487925
76373	-1.13362	1.00198	0.00086083	0.0506193
207839	-0.751642	5.25231	0.000862223	0.0506193
17294	0.580775	7.15139	0.000863225	0.0506193
78774	-1.22168	0.709551	0.000903334	0.0527935
20962	-0.909158	5.80288	0.00091695	0.05341
230590	-0.670506	5.07162	0.000922315	0.0535435
237246	-0.828064	4.56479	0.000952662	0.0549476
244202	1.42382	0.305836	0.000952812	0.0549476
22767	-1.03955	1.83407	0.000958716	0.0551056
13653	0.693041	10.6316	0.00097089	0.0556218
71519	-1.26108	1.0623	0.000984551	0.0560776
20344	-1.6438	-0.777473	0.000985286	0.0560776
433091	-1.5924	-0.499293	0.000996636	0.0565388
622552	-1.84177	-1.00261	0.00101042	0.0571347
320007	-1.40931	-0.309032	0.00103234	0.0581855
110532	-0.741892	5.39922	0.00104494	0.0585145
74104	-0.577348	5.40578	0.00105068	0.0585145
50878	-0.788464	7.64434	0.0010519	0.0585145
14961	-1.34598	1.27906	0.00105379	0.0585145
16963	1.10021	1.58012	0.00105498	0.0585145
72693	-0.981859	1.97818	0.00110391	0.0609926
19215	1.63414	-0.235122	0.00110666	0.0609926
11876	1.02734	1.43825	0.00111685	0.0612934
24064	0.639065	5.36611	0.00112003	0.0612934
231098	-1.32826	1.15278	0.00112359	0.0612934
53870	-1.42848	1.11408	0.00113075	0.0612934
73301	-1.54392	0.590555	0.00113227	0.0612934
331374	-0.898212	3.5735	0.00113673	0.0612934
18575	-0.952296	2.47263	0.00113676	0.0612934
11768	-1.31116	1.48001	0.00114032	0.061296
12484	0.611645	5.5322	0.00116176	0.0621417
191578	-0.639497	4.66801	0.00116349	0.0621417
269610	-0.960979	4.73727	0.00116676	0.0621417
232156	-0.89129	3.2624	0.00118655	0.0627153
13488	1.77789	-1.03795	0.00118659	0.0627153
195209	-0.579735	5.29096	0.00119203	0.0627153
14009	0.772726	3.68462	0.00119442	0.0627153
207215	-1.32226	0.801015	0.00119554	0.0627153
78593	-1.0553	3.46601	0.00120717	0.0631351
217356	-0.979455	2.61828	0.00121645	0.0633474
71241	-1.38207	2.81415	0.0012185	0.0633474
14219	0.629337	6.25442	0.00123026	0.0637686
75706	-1.7298	-0.241898	0.00123417	0.0637815
76718	-1.50579	-0.068341	0.00123913	0.063825
209195	-0.785988	4.92505	0.00124234	0.063825
67338	-0.64447	5.54145	0.00128408	0.0657051
74413	-1.24661	3.14079	0.00128649	0.0657051
76998	-1.86338	-1.37393	0.00130773	0.0665895
240675	-0.949469	3.15917	0.00131145	0.0665895
18015	-0.508567	7.28782	0.00132885	0.0672771
627782	1.29362	0.165458	0.00135358	0.0683302
434728	-1.56576	0.343472	0.00137946	0.0691446
13656	-0.664005	5.98184	0.00138123	0.0691446
223921	-0.602023	5.82927	0.00138555	0.0691446
22329	0.609665	8.42169	0.00138559	0.0691446
53886	-0.856291	4.00027	0.00139652	0.0694909
73284	0.604163	5.89969	0.00145004	0.0717803
83556	-0.790334	5.00875	0.00145077	0.0717803
654465	-1.82812	-1.39109	0.0014806	0.0728501
73167	-1.27042	0.0455095	0.00148076	0.0728501
381142	-0.810306	4.64373	0.00148852	0.0730255
75495	1.5035	0.0437912	0.00149591	0.0731821
382244	-1.12009	2.17248	0.00150175	0.0732618
14048	0.933315	2.94651	0.00150927	0.0734229
207182	-0.775534	3.49803	0.00152459	0.0737992
18413	1.5804	0.00514314	0.00152548	0.0737992
626834	-1.8805	-0.627798	0.00153774	0.0741863
13984	-1.07782	4.54626	0.00154665	0.074314
65247	-0.644545	4.88855	0.00154892	0.074314
26414	-0.850267	3.85971	0.00155862	0.0744569
268480	-0.893426	3.78384	0.00156045	0.0744569
16400	-0.74455	3.87406	0.00156865	0.0746439
15437	0.593528	5.56694	0.00159515	0.0750956
100647	-1.89444	0.145044	0.00159533	0.0750956
239591	-1.79174	-0.8842	0.00159862	0.0750956
14281	0.684709	10.5802	0.00159882	0.0750956
71345	-1.96372	-1.4487	0.00159971	0.0750956
15122	1.76136	-0.167855	0.00161153	0.0753521
72097	-0.854965	3.68592	0.00161382	0.0753521
100503696	-1.76842	-1.14906	0.0016612	0.0773568
74161	-1.52277	1.03898	0.00166621	0.0773831
56318	-1.02902	1.31641	0.00169489	0.078386
64378	0.745726	5.02053	0.0016968	0.078386
237759	0.626699	6.5312	0.00170546	0.0785776
22114	-1.20917	0.318236	0.00172328	0.0791891
15936	0.646438	8.06361	0.00173524	0.0795288
17167	1.65137	0.680801	0.0017539	0.0800997
432800	1.23426	0.909879	0.0017569	0.0800997
327954	-0.711696	4.99651	0.00178761	0.0810808
72058	-1.58439	-0.784004	0.00178773	0.0810808
17450	-0.676149	5.43522	0.00179415	0.0811608
227717	-0.988354	2.37113	0.00181092	0.0817072
668212	-0.706514	4.16476	0.00182374	0.0820729
77018	0.635827	5.32449	0.00183622	0.0824216
26434	1.29788	1.12695	0.00184789	0.0826575
100503261	-1.62698	-0.204164	0.00185423	0.0826575
207920	-0.612172	6.25664	0.00185785	0.0826575
627924	-1.78905	-1.24657	0.00186046	0.0826575
93879	1.204	1.02099	0.00190245	0.0843079
15242	-0.658092	4.11908	0.00192434	0.0850618
27390	-1.12693	2.0923	0.00197956	0.0871086
27204	-0.859319	3.17485	0.00198065	0.0871086
18710	-0.623068	6.98597	0.00199657	0.0875875
244233	1.49905	-0.00125804	0.00200685	0.0876692
381822	1.18833	0.78291	0.0020085	0.0876692
72973	-1.15313	2.6597	0.00208653	0.0906253
259277	-0.938867	1.91013	0.00208663	0.0906253
20970	0.560079	6.37152	0.00209521	0.0907717
330671	-0.760731	3.61742	0.00213099	0.0920248
380654	-1.52777	-0.320324	0.00214235	0.0920248
11576	-0.854537	3.53745	0.00214297	0.0920248
19256	-0.890495	2.34154	0.00215427	0.0920248
436062	-1.72517	-0.91993	0.00217413	0.0920248
75735	0.608834	6.3175	0.00217432	0.0920248
107986	-0.686186	4.70809	0.00217452	0.0920248
15937	0.689668	5.31737	0.00217503	0.0920248
18089	1.36241	-0.429316	0.0021761	0.0920248
12190	-0.639442	7.29287	0.00218132	0.0920248
212168	-0.535593	6.17552	0.00218601	0.0920248
20732	-0.686711	4.89286	0.00218769	0.0920248
100072	-0.571116	5.58892	0.00219283	0.0920248
330369	-0.687723	5.10995	0.00221256	0.092563
227157	-1.344	0.63441	0.00221628	0.092563
22402	0.631597	6.83145	0.00224499	0.0935375
434866	-1.14732	1.7696	0.00225123	0.093574
232217	-0.72856	5.39838	0.00226309	0.0938426
18479	-0.647961	5.30951	0.00228524	0.0945362
545192	-0.875003	2.85768	0.00232556	0.095624
16636	1.26399	0.128994	0.00232633	0.095624
75329	-0.754889	4.4457	0.00232934	0.095624
13371	1.75704	-1.15585	0.0023335	0.095624
100303746	2.01692	-1.57385	0.00235946	0.096274
54338	-0.520159	6.6558	0.00236042	0.096274
240087	-0.542842	7.22856	0.00237264	0.0965467
442803	-1.53841	-0.584422	0.00238737	0.0968923
241116	-1.41486	-0.0717158	0.00239227	0.0968923
73703	-1.61473	-0.953881	0.00240078	0.0970114
109225	1.0839	1.42583	0.00241768	0.0974683
83553	-0.744707	5.7863	0.00244926	0.0985133
18601	-0.904684	4.01283	0.00245949	0.098697
100048534	-0.927372	2.98353	0.00247165	0.0989569
20708	0.835681	2.62468	0.00248491	0.0992597
71175	-0.484539	7.30921	0.00249266	0.0993412
109620	0.935626	2.05922	0.00251855	0.100144
20264	-1.47472	0.0827248	0.00252865	0.100317
320632	-0.474284	8.5385	0.00254449	0.100715
22202	-0.647886	7.18183	0.0025516	0.100727
15434	0.666058	4.08895	0.00256097	0.100727
268510	-1.16615	2.6653	0.00256213	0.100727
11438	-0.762098	4.89318	0.00256923	0.100778
666339	-1.25464	0.536656	0.00259733	0.101524
107586	-0.924926	1.79141	0.00259988	0.101524
69159	-0.830287	2.87419	0.00261975	0.101958
66083	-0.692035	3.92849	0.00262656	0.101958
76022	-0.476136	7.02084	0.00262857	0.101958
16477	0.666398	9.43744	0.00265194	0.102636
207932	-0.521631	6.91359	0.00265852	0.102663
319711	-2.0618	-1.54277	0.00271707	0.104691
16011	-0.529534	5.55059	0.00274177	0.10541
76199	-0.454404	7.24301	0.00275737	0.105776
13394	-1.11519	0.581958	0.00277292	0.106139
99439	-1.35596	0.303687	0.00278012	0.106161
83691	0.73679	4.95952	0.00279055	0.106161
21929	0.629344	4.74272	0.00279325	0.106161
68792	0.734102	4.26698	0.00279789	0.106161
16431	0.565601	7.96837	0.00286212	0.108362
110958	-0.842638	5.53448	0.00289394	0.109329
74446	-0.833241	3.11033	0.00291585	0.109919
67333	-0.512879	6.81828	0.00297137	0.111613
100019	-0.588345	10.5539	0.00297362	0.111613
18106	1.12084	0.682633	0.00298368	0.11175
11676	-0.650488	4.67535	0.00299181	0.111814
93874	0.934389	1.61597	0.00305913	0.114085
72898	-0.725138	3.72157	0.00307192	0.114318
22156	-0.644751	4.78722	0.00310769	0.115402
104479	-0.494204	5.90388	0.00312182	0.115532
171170	-0.655573	4.57969	0.00312445	0.115532
381196	-0.953232	3.10409	0.00313512	0.115681
22283	-0.931045	1.7093	0.00317944	0.117068
70428	-0.545761	6.36251	0.00319726	0.117476
214459	-0.482893	7.29467	0.00321964	0.118049
320479	-1.33961	-0.459491	0.00328706	0.120063
100415915	-1.05213	1.01393	0.00329319	0.120063
382231	-0.67415	5.95829	0.00329539	0.120063
56485	-1.35665	0.00626446	0.00330893	0.120063
22695	0.687713	8.81985	0.00330904	0.120063
73173	0.521939	6.37454	0.00334327	0.121053
77777	0.978864	1.69472	0.00336725	0.121668
73582	-0.785118	2.89827	0.00338427	0.12203
63958	-0.44007	7.85093	0.00340163	0.122402
83558	-0.634196	6.64728	0.00344017	0.123534
545551	-1.10248	1.04598	0.00346151	0.123911
631145	-1.1018	1.77738	0.0034649	0.123911
75404	1.43907	-0.780598	0.00347242	0.123925
107587	0.571245	7.29001	0.00348591	0.124085
100101807	2.85227	1.0273	0.00349113	0.124085
17202	0.962957	1.61412	0.00350872	0.124283
78784	-0.971229	1.1912	0.00351806	0.124283
234725	-0.701362	3.87905	0.00351812	0.124283
78212	-1.49599	-0.734208	0.00353522	0.12449
100126242	-1.37184	0.0981461	0.00356365	0.12449
52187	-0.652437	5.55556	0.00356478	0.12449
19739	-1.21862	1.78573	0.00356516	0.12449
27528	0.509239	7.77972	0.00357045	0.12449
69291	-0.704384	6.05692	0.00357308	0.12449
329324	-0.729049	3.43265	0.00357401	0.12449
66722	-1.37796	-0.54582	0.00358121	0.124492
68039	-0.899763	2.22909	0.0035982	0.124787
109161	-0.481426	6.13848	0.00360404	0.124787
84505	-0.479824	7.7256	0.00364323	0.125894
18987	-0.814586	2.66075	0.00369144	0.127306
225908	-0.738452	4.94158	0.00370024	0.127306
21948	-1.73265	-1.70194	0.00370631	0.127306
100042782	-1.23054	1.30609	0.00371334	0.127306
69405	-1.51679	-0.375269	0.00372379	0.127414
69192	-0.48246	6.46252	0.00376506	0.128383
54353	-0.577316	4.97118	0.00377871	0.128383
75793	-1.82821	-1.6825	0.00378265	0.128383
55993	-0.874971	2.32742	0.00378445	0.128383
17242	0.565523	6.80682	0.00378899	0.128383
217578	-0.608665	5.36875	0.00386164	0.130591
14545	-1.27213	0.736129	0.00389158	0.131349
73937	-1.41269	0.362994	0.00390362	0.1315
15194	-0.458111	7.66865	0.00391538	0.131563
18035	0.665323	6.00106	0.00392494	0.131563
213742	-0.965671	1.45551	0.00392815	0.131563
78303	-2.07857	-1.87038	0.00395872	0.132096
69480	-1.11121	0.177049	0.00395924	0.132096
232077	-0.913166	1.79017	0.00400199	0.133267
319634	-0.907775	2.22693	0.00404756	0.134342
13706	-1.01011	1.75694	0.00405377	0.134342
11305	-0.548331	7.35633	0.00405742	0.134342
83560	-0.624534	7.07968	0.00407646	0.134717
100039484	3.02738	1.0935	0.00410214	0.135309
100042178	-1.30326	-0.0866352	0.00412347	0.135603
229227	-0.495186	8.92334	0.00413596	0.135603
12351	1.50941	-0.668109	0.00413914	0.135603
72112	-1.65507	-1.31253	0.00414221	0.135603
74075	-0.70987	5.58415	0.00415502	0.135767
237930	-1.29625	-0.391073	0.0041877	0.136368
320256	-0.969266	2.20799	0.00418906	0.136368
114675	-1.26357	1.06693	0.00420096	0.1365
77619	0.947639	1.31614	0.00421097	0.13657
17075	-0.587494	5.64837	0.00423914	0.137228
77627	-1.04207	1.50892	0.00431806	0.139349
242466	-0.58771	7.0374	0.00432066	0.139349
15139	-1.15078	1.28502	0.00434866	0.139993
100041505	-0.852973	3.19768	0.0043599	0.140096
15436	0.624748	5.02579	0.00437144	0.140158
12579	-0.977309	1.65856	0.00437793	0.140158
633979	-1.0765	0.580372	0.00440289	0.140549
23934	0.993829	1.17992	0.00440628	0.140549
213765	-0.737913	4.30594	0.004418	0.140665
75560	-0.448554	8.71665	0.00445533	0.141595
21926	0.883288	1.99047	0.00456764	0.1449
360198	1.03079	0.727771	0.00458542	0.145025
15904	-0.845098	3.64542	0.00459145	0.145025
68014	-0.558315	5.47978	0.00459655	0.145025
671232	-0.665596	5.09637	0.00460632	0.14507
54698	-1.26851	0.510062	0.00463732	0.145782
243931	0.581181	5.45872	0.00466645	0.146434
269400	-0.47927	6.07768	0.00469152	0.146877
381072	-1.01867	2.4442	0.00469744	0.146877
100040635	-0.94888	2.60388	0.00471673	0.147216
13824	-0.690973	3.80203	0.00477805	0.148616
13619	-0.456761	6.6794	0.00477864	0.148616
74052	-0.914326	2.04085	0.00479947	0.148998
12557	0.769002	2.48961	0.00481748	0.14929
74469	-0.624579	7.95478	0.0048386	0.149679
76183	-1.54951	-0.685969	0.00486763	0.15031
545126	-0.716207	3.78344	0.00487793	0.150361
232288	0.587524	5.5992	0.00489134	0.150508
22029	0.819128	3.58676	0.00490773	0.150746
327799	-0.844766	2.62917	0.0049476	0.151703
100504207	-1.27259	0.753935	0.00496407	0.151717
624918	-1.4016	-0.874047	0.00496547	0.151717
18484	0.50703	7.56982	0.00497879	0.151857
320981	0.95043	1.62045	0.00500409	0.152009
14566	1.18194	0.710335	0.00501491	0.152009
105835	-0.508023	6.00956	0.00501507	0.152009
20183	-1.30078	-0.340467	0.00501868	0.152009
381022	-0.497572	7.92474	0.00504713	0.152605
77632	-0.64568	6.36403	0.00507319	0.153128
100043772	-0.621018	5.23046	0.00508396	0.153187
15902	0.547041	6.77948	0.00511251	0.153781
228913	-0.536997	7.2666	0.00512485	0.153887
65971	0.682968	4.09568	0.00515872	0.154637
214899	-0.47773	8.23357	0.00523856	0.156761
208869	-0.615317	6.91515	0.00525348	0.156938
210554	-1.21206	1.15281	0.00529373	0.157869
74766	-0.591042	4.20144	0.00534054	0.158993
60599	-0.481484	6.66239	0.00537909	0.159867
17984	0.456372	7.91381	0.00539243	0.159991
434128	0.600179	4.67664	0.00545093	0.16116
14453	0.572726	4.83966	0.00545688	0.16116
320696	-0.83426	2.93829	0.00545961	0.16116
54631	-0.931819	1.32463	0.00548016	0.161317
77097	-0.475669	6.88828	0.00549675	0.161317
666173	-0.427873	7.41571	0.00550579	0.161317
13424	-0.433805	10.1957	0.00550801	0.161317
19668	-1.297	-0.343481	0.00551652	0.161317
71027	-1.5961	-0.731145	0.0055205	0.161317
16782	-0.97751	1.26645	0.00553793	0.161445
80859	0.709408	5.43344	0.00554482	0.161445
12817	0.552088	6.35145	0.00555269	0.161445
140577	-0.708147	4.06368	0.00560594	0.162722
269181	-0.687941	4.42896	0.0056168	0.162766
224139	-0.433472	8.1622	0.00565467	0.163332
15064	0.530194	5.43733	0.00565509	0.163332
103284	-0.565044	4.36533	0.00566612	0.163379
12404	-0.699641	3.40408	0.0057067	0.163879
140557	-0.70186	7.31525	0.00570845	0.163879
106522	0.540589	7.23036	0.00571168	0.163879
16178	-1.31036	-0.0511591	0.00576316	0.164862
434726	-1.12801	0.840062	0.00576489	0.164862
16728	-0.993132	0.98324	0.00578358	0.165126
237886	0.713329	2.93277	0.00582758	0.16611
114642	-0.54562	4.6738	0.00584812	0.166138
209837	0.647272	5.48074	0.00585097	0.166138
14282	0.750147	9.78332	0.00586539	0.166138
12502	0.851955	1.64959	0.00587023	0.166138
74847	-1.83872	-1.44548	0.00587625	0.166138
226049	-1.03015	1.58194	0.0058926	0.166174
270672	-0.566601	5.04564	0.0058966	0.166174
28113	-0.584358	5.54549	0.00596503	0.16783
544809	1.04277	0.340582	0.00599988	0.168046
233765	-0.577442	4.47354	0.00600975	0.168046
269254	-0.4594	8.24931	0.00601223	0.168046
94216	0.584694	6.3847	0.00601897	0.168046
272158	-0.941922	2.48043	0.00602094	0.168046
99543	0.561029	7.11567	0.00604295	0.16839
12287	-0.667802	4.435	0.00606534	0.168744
100504608	-1.70433	-1.47506	0.00609634	0.169274
105670	0.4739	6.08744	0.0061038	0.169274
14573	0.905388	3.35462	0.00613403	0.169841
67578	-0.957811	2.10093	0.00616391	0.170398
26886	-0.598469	4.57872	0.00622821	0.171902
22044	-1.48362	-0.958069	0.00624818	0.172181
239405	-0.893364	3.64463	0.00626072	0.172254
75050	-0.650826	4.9766	0.00630952	0.17329
20728	1.91998	-0.918006	0.00631827	0.17329
27410	-0.488595	5.74361	0.00633404	0.173449
14897	-0.417022	9.72498	0.00635587	0.173774
11504	0.539674	7.74408	0.00640756	0.174873
243911	-0.922032	1.45964	0.00641616	0.174873
19366	-0.578903	5.09911	0.00648114	0.175973
20856	0.578109	4.2298	0.00648133	0.175973
68172	-0.624183	5.15513	0.00648682	0.175973
574438	-0.666511	3.53467	0.00650266	0.176024
13082	-0.900911	2.04335	0.00651059	0.176024
100041379	-1.17015	0.0461704	0.00651905	0.176024
14772	-0.75617	3.55741	0.00657559	0.177276
100502841	-0.501337	6.22305	0.00660276	0.177734
17292	-1.27677	-0.676409	0.00662353	0.177775
383820	-1.08786	0.870959	0.00662839	0.177775
233424	-0.91735	1.5986	0.0066349	0.177775
269344	-0.817199	2.85411	0.006689	0.178949
15129	1.72712	-0.324301	0.00677425	0.180952
27428	-0.532221	5.66104	0.00681665	0.181805
100503818	1.30604	-0.66962	0.00686008	0.182684
382243	-0.73747	3.67911	0.00687476	0.182795
75712	0.748698	2.70439	0.00689662	0.183097
245000	-0.512088	7.51589	0.00692232	0.1835
14825	0.605092	5.01899	0.00698935	0.184995
235441	-0.466823	6.16845	0.0070764	0.187014
100503480	-1.41201	0.635359	0.00709585	0.187244
66190	-0.600117	4.64242	0.00712376	0.187697
98170	0.4629	6.63646	0.00718351	0.188985
24074	-0.460364	6.77632	0.00720353	0.189066
14370	0.71306	3.83925	0.00722575	0.189066
56742	0.69058	3.06484	0.00722608	0.189066
93880	0.847039	2.42849	0.00723002	0.189066
326623	1.36118	-0.601104	0.00732141	0.190928
12522	0.915959	2.48846	0.00732454	0.190928
232560	-0.508636	6.86001	0.0073341	0.190928
14241	-0.965167	0.716985	0.0073571	0.191241
54156	0.845622	2.0311	0.00738377	0.191415
16476	0.601768	9.90371	0.00739146	0.191415
171463	-0.476746	5.50875	0.00740165	0.191415
207678	1.00472	1.39245	0.00740778	0.191415
67198	0.508924	5.15459	0.00743131	0.1916
14313	-0.584387	4.25554	0.00744941	0.1916
20972	-0.866785	3.06611	0.00745175	0.1916
231238	1.17289	5.02819	0.00745892	0.1916
75136	-0.863316	2.60423	0.00750721	0.192342
77675	0.827285	1.53099	0.00752265	0.192342
380711	-0.700462	3.50063	0.0075283	0.192342
17181	0.528211	7.31636	0.00753926	0.192342
77594	-1.27259	-0.453283	0.00754391	0.192342
11803	-0.724216	3.9578	0.00756503	0.192342
15438	0.553178	6.23074	0.00758189	0.192342
16981	0.817255	1.92614	0.00759212	0.192342
12494	1.24251	0.231672	0.00759503	0.192342
11609	0.558558	5.37697	0.00759828	0.192342
269951	0.502058	6.89037	0.00761141	0.192395
22381	0.563823	7.16816	0.00762352	0.192422
625599	-2.02098	0.0856128	0.0076368	0.192429
100041433	-0.736189	3.82226	0.00765225	0.192429
226525	-0.467466	6.11308	0.00765693	0.192429
13106	-1.19308	-0.0662531	0.00768161	0.192771
21853	-0.511755	6.30608	0.0077439	0.194054
320916	-1.09049	0.479402	0.0077679	0.194376
320751	-1.62666	-1.48157	0.00777941	0.194385
211232	-1.28307	-0.650559	0.00779095	0.194394
381110	0.687893	4.69597	0.00780645	0.194502
66809	-0.758515	2.83729	0.00783002	0.194643
17380	0.515651	8.78338	0.00784159	0.194643
50782	0.665262	4.02713	0.00785489	0.194643
67547	0.877118	1.74492	0.00785681	0.194643
24063	0.551119	5.48618	0.0079258	0.195986
269116	-0.769326	3.37098	0.00794134	0.195986
103711	-0.568025	4.14059	0.0079537	0.195986
107526	1.07574	0.550738	0.00795603	0.195986
240752	-0.433228	5.82996	0.0079717	0.195995
12479	0.781757	2.35078	0.00797888	0.195995
12406	0.470266	8.92763	0.00802431	0.196833
93842	-0.680776	4.38665	0.00803757	0.196881
100073351	-0.597262	4.06508	0.00810397	0.198229
434864	-0.971538	2.13543	0.00819161	0.200091
12373	0.590182	5.79717	0.00821889	0.200476
237847	0.497942	6.93137	0.00823885	0.200565
16592	0.911582	2.42225	0.00824557	0.200565
51800	0.589222	5.10278	0.00827569	0.201017
68404	0.655645	4.05178	0.00831326	0.201649
70956	-0.583809	4.68958	0.00833537	0.201904
100043757	-0.991169	0.835598	0.00847022	0.204885
12043	0.561828	4.4542	0.00850574	0.205241
13640	0.540197	5.03755	0.00850848	0.205241
212753	-0.543624	6.16273	0.0085607	0.206215
107338	-0.423298	6.9023	0.00860024	0.206842
94179	-1.36485	-0.586594	0.00861052	0.206842
14605	-0.462104	7.82458	0.00863771	0.20721
15430	0.620764	4.07823	0.00865554	0.207222
240638	0.871119	1.36569	0.00866203	0.207222
27403	-0.471298	5.4178	0.00872323	0.207822
56631	1.06053	0.632977	0.00872508	0.207822
73094	-0.740157	2.21534	0.00873018	0.207822
74596	-0.655239	3.70357	0.00874437	0.207822
100861621	-1.36941	-0.416707	0.00875202	0.207822
229011	-0.628897	3.57423	0.00875868	0.207822
229323	1.43382	-0.604773	0.0087984	0.208331
17933	-0.744202	3.49399	0.00880405	0.208331
57915	-0.469696	6.10706	0.00882384	0.208516
57390	-1.60812	-1.62744	0.00887895	0.209533
319156	1.50105	-0.475107	0.00891626	0.210021
242705	-0.810584	2.89884	0.00892374	0.210021
66873	0.484672	6.56371	0.00897789	0.211011
619332	-0.787656	3.45849	0.00901408	0.211119
81018	-0.435581	7.04585	0.00901822	0.211119
59026	-0.432131	10.1893	0.00901885	0.211119
12159	0.646155	4.42526	0.00907576	0.212008
69068	0.977548	1.54428	0.00908117	0.212008
12819	0.529687	9.44832	0.00911177	0.212361
15203	0.551995	5.35699	0.00913949	0.212361
54563	-0.545473	6.81239	0.00914379	0.212361
19400	-0.85073	1.58721	0.00916181	0.212361
228942	1.68531	0.505742	0.0091653	0.212361
14683	0.479994	10.1215	0.00916948	0.212361
12561	-0.772514	2.77213	0.00920183	0.212827
100504663	-0.477457	5.75202	0.0092198	0.21296
65963	0.524212	5.11646	0.00933383	0.214693
19143	-0.813768	1.65295	0.00933933	0.214693
620592	-1.61764	-0.253534	0.00934289	0.214693
211936	-0.763319	3.64722	0.00934411	0.214693
434727	-1.40269	0.0764413	0.00937221	0.214923
71827	-1.39248	-1.06466	0.00941655	0.214923
21410	-1.08898	1.00223	0.00942957	0.214923
237523	-1.31546	0.108754	0.00944664	0.214923
216742	-0.482954	5.61685	0.00945001	0.214923
627800	-1.46204	-1.26799	0.00948036	0.214923
18602	-1.17558	0.924595	0.00949842	0.214923
233064	-0.496131	5.70493	0.00950065	0.214923
271813	-0.926863	1.1929	0.00950414	0.214923
237636	-1.25928	-0.101497	0.00951098	0.214923
622480	-0.769762	3.22236	0.00951415	0.214923
13389	-0.982763	1.7216	0.00951485	0.214923
56376	-0.499854	5.05827	0.0095202	0.214923
12562	0.486239	7.78165	0.0095269	0.214923
16768	0.648139	3.28337	0.00964786	0.21737
118446	-1.43231	-0.947787	0.00972949	0.218926
67911	-0.612061	3.94856	0.00975082	0.219123
11981	-0.432195	6.47741	0.00981803	0.220349
17086	1.24549	-0.831544	0.00991899	0.222158
21872	-0.411002	8.11395	0.00992413	0.222158
242509	-0.426446	6.40244	0.00997806	0.223078
56517	-0.550739	4.47111	0.0100084	0.22347
768252	1.12874	0.108964	0.0100539	0.223852
668110	-1.12425	0.734163	0.0100547	0.223852
100502965	1.46413	-0.910933	0.0100764	0.223852
100862214	-1.37881	-1.35941	0.0100769	0.223852
80782	1.30755	-0.218003	0.0101029	0.224143
628709	-0.942834	0.641535	0.0101202	0.224241
29811	0.484817	7.4896	0.0101706	0.225071
12826	0.490388	10.9201	0.0102035	0.225512
235380	-0.435898	7.37285	0.0102672	0.226634
75409	0.690765	3.94393	0.0103206	0.227523
56405	-0.780913	3.20983	0.0104444	0.229962
14619	-0.780725	2.52869	0.0104649	0.230123
333050	-1.13486	0.283206	0.0104999	0.230601
68175	-1.68329	-1.51966	0.0105159	0.23066
319262	-0.48652	4.76895	0.0105927	0.231139
100038398	-0.693338	2.82028	0.0105978	0.231139
226352	-0.477822	6.37626	0.0106063	0.231139
27084	-0.84312	2.60143	0.0106086	0.231139
434869	-0.899515	2.73148	0.0106253	0.231139
277360	-0.450512	6.33706	0.0106405	0.231139
219132	-0.68946	3.28333	0.0106428	0.231139
380787	-1.18137	-0.316828	0.0106439	0.231139
67967	-0.471237	5.88159	0.010681	0.231658
80861	-0.897838	1.59647	0.0107082	0.231957
54357	-0.509307	6.03697	0.0107461	0.23249
227526	0.781255	3.13486	0.0107927	0.233208
19672	0.442642	7.12286	0.0108243	0.2336
12512	0.420984	7.69506	0.0108836	0.234473
269023	0.551252	4.89311	0.0108916	0.234473
26920	-0.404514	7.27328	0.0109186	0.234763
21385	0.520351	6.66259	0.0109347	0.23482
17118	0.480261	8.85351	0.0110085	0.236027
56543	0.4856	7.09475	0.011018	0.236027
18030	0.766442	3.65203	0.0110892	0.237008
58206	-0.572571	4.86943	0.0110911	0.237008
230899	-1.46973	-1.56354	0.0111855	0.238735
385343	-0.877246	2.14456	0.0112131	0.238796
17692	0.59629	5.0541	0.0112158	0.238796
621901	-1.4233	-1.03023	0.0112789	0.239845
229707	-0.418337	5.75082	0.0113506	0.241076
12950	0.571503	4.76306	0.0113789	0.241305
16576	-0.463239	5.58275	0.0113891	0.241305
12560	-0.628508	3.99042	0.0114063	0.241375
70415	0.574982	3.94955	0.0114499	0.242004
16594	-0.519445	6.02897	0.0114965	0.242623
29809	-0.439326	5.73618	0.0115574	0.242623
433416	-1.09702	0.20037	0.0115589	0.242623
373864	0.47928	5.2344	0.0115672	0.242623
664903	-1.42687	-1.04197	0.0116104	0.242623
11287	-1.26469	-0.14238	0.0116167	0.242623
17227	1.1529	0.225637	0.0116176	0.242623
212483	-0.441793	6.06103	0.0116191	0.242623
20273	-0.712921	2.4685	0.0116327	0.242623
68539	0.462765	6.87474	0.0116353	0.242623
16869	-0.693808	2.96654	0.0116449	0.242623
11856	0.721227	3.21665	0.0116463	0.242623
243771	-0.47359	6.50932	0.0117656	0.244813
223828	-0.400336	6.59291	0.011909	0.247234
234915	-0.60756	3.96721	0.0119103	0.247234
76376	0.500475	5.98862	0.0119341	0.247433
107094	-0.48198	6.91623	0.0119887	0.247776
77048	-0.434807	6.32265	0.0119905	0.247776
20583	0.677279	3.68443	0.0120037	0.247776
100503386	-0.868446	1.56152	0.0120129	0.247776
69700	-0.603373	5.27797	0.0120289	0.247776
330890	-0.626253	3.82338	0.012036	0.247776
21812	-0.437635	6.38431	0.012092	0.248453
233876	-0.470594	5.93868	0.0120974	0.248453
240023	-0.543497	5.14729	0.0121732	0.249715
269823	0.526171	4.53803	0.0121892	0.249749
330820	-1.62744	-0.997354	0.0122128	0.249938
217351	-0.430336	8.02385	0.0122432	0.249985
78174	-0.639555	3.28699	0.0122719	0.249985
12702	0.608749	7.56273	0.012289	0.249985
22003	0.480397	8.01829	0.0122951	0.249985
239337	0.475385	6.45316	0.0122982	0.249985
80976	0.543804	6.22544	0.012312	0.249985
22776	0.560431	7.48067	0.0123177	0.249985
15903	0.523934	7.02196	0.0123381	0.249985
20664	-1.43179	-1.52482	0.0123519	0.249985
12029	-0.541857	4.68403	0.0123586	0.249985
20195	0.493872	6.21542	0.0124033	0.250598
83961	-0.856911	1.59517	0.0124546	0.251019
30959	-0.586611	5.42914	0.0124607	0.251019
71709	0.519499	5.51192	0.0124673	0.251019
69297	-0.86292	1.05167	0.012506	0.251507
12124	-0.622843	3.09519	0.0125794	0.252691
246788	-1.67051	-1.49095	0.0126173	0.252996
193385	0.529591	5.10747	0.0126236	0.252996
77706	0.865025	3.68934	0.0127418	0.254924
67847	0.642366	3.33661	0.0127491	0.254924
67331	-0.81383	1.38815	0.0128104	0.255824
12659	-0.779485	2.30068	0.0128317	0.255824
106618	-0.455224	6.79906	0.0128382	0.255824
26875	-0.848938	3.44881	0.0128797	0.256359
667736	-1.39901	-0.729177	0.0129099	0.256666
73679	-0.534513	6.84649	0.0129429	0.257029
16572	-0.521291	5.09284	0.012963	0.257135
384763	-0.537578	4.46107	0.012985	0.257278
211323	0.594911	3.76503	0.0130317	0.257909
23849	0.636464	7.35684	0.013083	0.258631
214575	-0.581315	5.48917	0.0131454	0.25918
18040	-0.644109	4.67363	0.0131602	0.25918
223332	-1.36323	-1.36235	0.0131634	0.25918
74511	0.461266	6.51033	0.0131862	0.25918
17385	0.524829	5.15746	0.0131901	0.25918
12830	0.475939	8.04396	0.0132001	0.25918
244310	-1.174	-0.326975	0.0132939	0.260697
100503368	-1.17975	0.679725	0.0133073	0.260697
12780	-1.58632	-1.59281	0.0133688	0.261607
74293	-1.21628	-0.323968	0.0134168	0.262252
74405	-0.738458	3.19992	0.0135328	0.264223
22446	-0.582653	4.64348	0.0135529	0.26432
640524	-0.706915	2.70624	0.0135715	0.264386
20618	1.38278	-1.49844	0.0135945	0.264444
207165	-0.3547	7.88216	0.0136193	0.264444
69863	-0.628859	4.46126	0.0136305	0.264444
105833	-1.03534	0.25142	0.0136352	0.264444
53321	0.559533	4.94605	0.013743	0.265649
666842	2.1464	-0.46591	0.0137486	0.265649
665001	1.43197	-0.630571	0.0137492	0.265649
83925	0.492994	5.79065	0.013774	0.265649
224833	-0.611465	3.25577	0.013775	0.265649
72891	-0.767886	3.48613	0.0137888	0.265649
27357	0.581377	3.98722	0.0138215	0.265983
67848	-0.512754	4.37445	0.01385	0.266239
547253	-0.539165	3.93789	0.013904	0.26629
56449	0.390558	6.99738	0.0139099	0.26629
228911	0.489894	8.42675	0.0139137	0.26629
66959	-1.07206	-0.2637	0.0139367	0.26629
12854	-1.52091	-1.62229	0.0139748	0.26629
76551	-0.434318	7.8859	0.0139828	0.26629
57330	-0.389926	7.26303	0.0139839	0.26629
18755	-0.627616	3.48668	0.0139958	0.26629
15901	0.543573	5.4821	0.0139994	0.26629
69944	-0.521758	4.21443	0.0140056	0.26629
57778	-0.554319	4.40519	0.0140743	0.267304
104725	0.55465	5.58547	0.0141247	0.267451
12504	0.901621	0.891144	0.014138	0.267451
22036	-0.548981	5.15616	0.0141433	0.267451
319625	0.659123	3.08766	0.0141434	0.267451
100862394	2.46838	-0.889665	0.014213	0.268475
11819	0.438054	7.76901	0.0142642	0.26915
100504729	1.38629	-1.15332	0.0142843	0.269237
243655	1.41123	-1.6202	0.0143606	0.2701
13860	0.481748	6.24122	0.0143953	0.2701
100502694	-1.42603	-1.33637	0.0143979	0.2701
22634	0.469478	8.50657	0.0144155	0.2701
328778	-0.953718	0.98203	0.0144198	0.2701
54403	0.538622	4.17372	0.0144371	0.2701
54381	0.603489	4.86486	0.0144387	0.2701
246155	-0.760629	3.48875	0.0144543	0.270103
18762	-0.686291	3.76871	0.0144892	0.270356
106389	-0.881022	2.27687	0.0144989	0.270356
17356	-0.376863	7.57708	0.0145259	0.270444
224912	-1.25778	-0.379932	0.0145347	0.270444
14178	0.669457	3.51936	0.0145674	0.270765
217265	-0.513926	5.16767	0.0145942	0.270973
76478	-0.532333	5.31959	0.0146798	0.272273
14586	0.728663	3.65297	0.0147225	0.272773
104443	1.36938	-1.17002	0.0148733	0.275051
56217	-0.406945	6.19579	0.014877	0.275051
433171	1.32853	-0.554385	0.0149645	0.276171
17105	0.667876	5.33363	0.014975	0.276171
226409	-0.507697	4.7844	0.0149852	0.276171
269198	-0.399275	6.547	0.015002	0.276189
12227	0.647405	8.21741	0.0150431	0.276391
15013	-0.952716	1.76594	0.0150447	0.276391
64450	1.05507	-0.300299	0.0151045	0.277126
338348	-1.01691	0.991803	0.0151313	0.277126
72391	-0.725716	2.36767	0.0151324	0.277126
75828	-0.80849	3.12459	0.0151635	0.277402
76737	-0.44755	6.08229	0.0152188	0.278123
20720	0.371746	6.48658	0.0152585	0.278556
94180	0.440679	8.74741	0.015385	0.280111
70616	-0.424056	6.55639	0.0153979	0.280111
20937	-0.421363	6.3511	0.0154077	0.280111
20855	0.524169	4.45358	0.0154214	0.280111
75202	0.64736	3.52042	0.0154348	0.280111
20558	-1.0052	0.194287	0.0154402	0.280111
50780	0.539711	5.41294	0.0154567	0.280119
117167	0.596227	5.74835	0.0155417	0.281366
74204	-0.366112	6.92206	0.0155713	0.281609
56198	0.572195	4.88923	0.015591	0.281673
218244	-0.872802	1.23201	0.015631	0.281983
56315	-0.99072	0.678835	0.0157049	0.281983
81702	-0.378828	8.77858	0.0157089	0.281983
21752	-0.577204	3.58049	0.0157116	0.281983
100169	-0.386551	6.25733	0.0157294	0.281983
58521	0.457796	7.47976	0.015759	0.281983
216578	-0.470508	5.50611	0.0157592	0.281983
54371	0.491029	4.99862	0.0157622	0.281983
13496	-0.49269	5.28628	0.0157687	0.281983
14463	0.572297	7.10164	0.0157701	0.281983
74256	-0.48506	5.5844	0.0158498	0.283118
19266	0.512499	6.76263	0.0158759	0.283293
100502874	0.9616	0.412251	0.0159654	0.284599
18162	0.447508	6.8311	0.0159827	0.284616
21387	-1.1678	-0.0456942	0.0160562	0.285357
18115	0.499173	4.77868	0.0160571	0.285357
108153	0.479793	6.05772	0.0160995	0.28582
238266	-1.0285	0.101575	0.016168	0.28658
114479	-1.04971	0.984879	0.0161824	0.28658
71248	-1.60428	-1.3067	0.0161917	0.28658
19225	1.16279	0.748794	0.0162375	0.286846
242915	-0.529351	4.73831	0.0162397	0.286846
332993	1.48725	-1.28584	0.016294	0.287419
100126034	-0.962838	0.525602	0.0163075	0.287419
338370	0.632503	2.78183	0.0163217	0.287419
68936	0.525508	3.91457	0.016343	0.287504
77011	-0.578104	5.16503	0.0163944	0.288117
53320	0.871983	1.36216	0.016416	0.288207
22715	0.557025	4.27846	0.0165035	0.28945
23928	0.473625	9.61043	0.016521	0.289467
16478	0.421186	9.37402	0.0166135	0.289926
83564	-0.525959	6.22419	0.0166164	0.289926
14063	-0.866407	1.44029	0.0166191	0.289926
12675	-0.406291	6.80994	0.0166321	0.289926
666372	-0.601346	3.2615	0.0166512	0.289926
233328	0.49523	5.53703	0.0166584	0.289926
228355	-0.621973	5.26182	0.0166637	0.289926
20502	0.465561	6.94688	0.0167238	0.29068
107815	-0.466101	7.8349	0.0167504	0.290852
104015	-0.44612	5.74674	0.0167748	0.290986
14239	0.760878	2.70609	0.0168095	0.291298
432812	-0.955468	0.946258	0.0168336	0.291425
74369	-0.713509	4.81146	0.0168549	0.291505
100504514	-1.40968	-1.66704	0.0168751	0.291565
67543	-1.01228	0.434848	0.0168994	0.291694
17395	-0.652493	2.97943	0.0170092	0.293299
68524	-0.466024	6.11307	0.017027	0.293315
11811	-1.276	-1.08682	0.0170528	0.29336
18595	0.440261	10.4148	0.0170754	0.29336
12292	0.689355	2.87646	0.0170864	0.29336
72121	-0.89756	1.51249	0.0170969	0.29336
76645	-1.44747	-0.620956	0.0171609	0.294168
12695	-0.47097	4.72852	0.0172346	0.29514
100121	-0.414298	6.30625	0.017255	0.295199
59091	0.63514	3.28238	0.0172983	0.295334
433804	-0.796484	1.36063	0.0173322	0.295334
17979	-0.412582	6.98692	0.0173413	0.295334
56191	-0.465292	5.97351	0.0173476	0.295334
100502978	-1.37202	-1.42183	0.0173484	0.295334
17873	0.473357	6.07493	0.0173646	0.295334
170761	-1.1483	-0.742208	0.0174045	0.295691
72049	-1.28117	-0.234808	0.0174277	0.295691
15193	-0.392041	6.65171	0.0174365	0.295691
20198	0.743181	1.9548	0.0174613	0.295823
214897	-0.413062	6.43141	0.0175173	0.29619
434729	-0.866245	1.6328	0.017531	0.29619
12192	0.439613	8.23182	0.017534	0.29619
672284	-0.620925	3.16561	0.0176516	0.297888
67305	0.479556	5.25507	0.0176869	0.298194
19746	-0.918163	1.89146	0.0177367	0.298746
216835	-0.774468	1.52351	0.0177687	0.298994
69726	-0.473576	4.5671	0.0177868	0.299011
71436	0.584355	3.78672	0.0178446	0.299693
11749	0.458947	7.42818	0.017864	0.29973
104859	-0.480231	5.3717	0.017913	0.300155
16000	0.433743	9.40065	0.017937	0.300155
107182	-0.368653	7.02926	0.0179514	0.300155
18760	0.437179	5.67785	0.0179722	0.300155
231986	0.446763	5.4904	0.0179755	0.300155
107581	0.405205	6.87732	0.018007	0.300393
333048	-1.44072	-1.12625	0.0180305	0.300435
17161	0.435572	5.30494	0.0180637	0.300435
20964	-0.727364	1.49638	0.0180809	0.300435
320997	-1.09848	0.332416	0.0180887	0.300435
14165	0.685006	1.87056	0.0181055	0.300435
232811	-0.427678	5.68314	0.0181267	0.300435
268527	0.59116	4.08983	0.0181303	0.300435
14299	0.464394	5.6806	0.0181877	0.3011
13110	0.608695	3.85125	0.0183949	0.304241
17069	0.530916	6.43226	0.0184269	0.304249
71389	-0.338111	7.92552	0.0184373	0.304249
12661	1.13597	-0.651477	0.0184866	0.304249
11489	0.486746	8.07788	0.0184892	0.304249
16773	0.446665	10.513	0.0184895	0.304249
319757	0.402363	7.35152	0.0185604	0.304249
320590	1.52638	-1.15912	0.0185747	0.304249
215243	0.962924	-0.0312101	0.0185852	0.304249
13386	0.457548	10.1378	0.0185955	0.304249
18053	0.551961	3.97406	0.0185957	0.304249
57749	-0.643876	3.65961	0.0186019	0.304249
77574	0.444985	5.74512	0.018605	0.304249
56332	0.567509	6.3199	0.0186632	0.304913
22160	0.425863	6.50242	0.0187921	0.306732
71206	-0.887816	1.94744	0.0188457	0.307319
74453	-0.891969	1.21252	0.0189107	0.308091
70530	0.866372	1.62399	0.0189685	0.308538
20342	-1.10396	-0.216224	0.018986	0.308538
12790	-1.13273	0.174911	0.0189913	0.308538
78266	-0.392974	6.8191	0.0190196	0.30871
68221	-1.08551	1.31903	0.0190573	0.308929
66042	0.642973	2.33421	0.0190829	0.308929
70974	-0.488014	6.82221	0.0190864	0.308929
56808	-0.654403	2.93102	0.0192905	0.311713
20356	0.441644	6.93021	0.0192941	0.311713
269585	-0.506968	4.29638	0.0193123	0.311717
192188	-0.542858	4.22448	0.0193389	0.311857
68895	0.522607	5.53766	0.0193643	0.311979
12226	0.424109	7.25979	0.0193977	0.312012
378430	-0.831614	1.15526	0.0194129	0.312012
18712	-0.450733	6.07393	0.0194201	0.312012
67467	0.462952	5.58494	0.0194618	0.312394
16174	1.06988	0.114509	0.0195463	0.313461
100503584	-0.764201	2.33634	0.0196022	0.313912
212952	-0.674258	3.27815	0.0196105	0.313912
12983	0.844964	1.4641	0.0196914	0.313923
553127	0.707296	3.45583	0.0197023	0.313923
320343	0.614281	3.10607	0.0197227	0.313923
18130	-0.409796	7.24499	0.0197228	0.313923
384569	-0.578097	3.32411	0.0197372	0.313923
54613	0.527923	5.07431	0.0197555	0.313923
76113	-1.16305	-0.626197	0.0197652	0.313923
16425	0.587013	3.77107	0.0197719	0.313923
66773	-1.37472	-1.06779	0.0197759	0.313923
72326	0.58341	3.60201	0.0197914	0.313923
56527	-0.757207	1.96893	0.0198172	0.314045
74407	-0.821436	1.63251	0.0198685	0.314374
16401	0.472139	5.18541	0.0198821	0.314374
26423	0.544439	6.85326	0.0199052	0.314374
329977	-0.757529	2.56665	0.0199101	0.314374
66684	0.499549	5.7813	0.0199723	0.314753
100616095	0.489976	5.13987	0.0199757	0.314753
18559	-0.550075	3.86388	0.0199883	0.314753
320736	0.477616	6.22071	0.0200199	0.314965
78455	-0.446734	6.90594	0.0200493	0.315144
69004	-1.28104	-0.722452	0.0200792	0.315328
83395	-0.542513	3.55351	0.0201096	0.315522
18300	-1.1315	-0.616512	0.0202266	0.317071
22333	0.402349	7.14826	0.020265	0.317129
26369	-1.39714	-0.620647	0.0202667	0.317129
56013	-0.593951	4.62523	0.0203265	0.317779
76261	-1.41213	-1.42591	0.0203694	0.317899
380664	-0.40429	5.81733	0.0203844	0.317899
22147	-0.499372	8.06299	0.0203889	0.317899
50781	-0.537863	3.80263	0.0204268	0.318128
333883	0.947303	0.157344	0.0204402	0.318128
12827	0.454374	10.4508	0.0205169	0.31842
60455	-0.490945	4.2656	0.0205177	0.31842
66532	-1.2062	-0.871239	0.0205223	0.31842
12890	0.534216	4.27094	0.0205635	0.31842
16323	0.498018	5.85184	0.0206016	0.31842
75387	0.559045	3.63409	0.020603	0.31842
268890	0.680753	2.28364	0.0206034	0.31842
106565	-1.00914	0.605898	0.0206207	0.31842
21411	-0.371267	6.39404	0.0206234	0.31842
242022	-0.575262	4.3214	0.0206979	0.319225
21405	-0.985328	-0.0988674	0.0207122	0.319225
320040	1.27961	0.947512	0.0207467	0.319431
75345	1.02518	-0.406338	0.0207762	0.319431
231999	-0.377123	6.6138	0.0207806	0.319431
246316	0.496216	4.64327	0.0208524	0.320252
387191	1.30198	0.513496	0.0208723	0.320275
66306	-0.36253	6.35102	0.0209606	0.321347
209630	0.514575	5.50797	0.0209954	0.321597
54378	-0.976399	0.173269	0.021021	0.321666
434438	-0.588862	5.03337	0.0210368	0.321666
67454	0.463983	6.00715	0.0210891	0.321988
12704	-0.49265	5.59709	0.0210948	0.321988
109294	0.789772	2.13781	0.021125	0.322166
11878	0.420751	6.76527	0.0212228	0.323373
66712	-1.22104	0.000430399	0.0212896	0.324108
71973	-0.460224	4.80727	0.0213157	0.324222
71983	-0.466278	4.51701	0.0214054	0.325055
100504013	1.2775	-1.0142	0.0214292	0.325055
208748	0.481163	5.53883	0.0214359	0.325055
286940	-0.361447	6.89781	0.0214506	0.325055
26372	-0.412818	5.11237	0.0214638	0.325055
78248	0.424042	5.46921	0.0214885	0.325086
73124	0.417898	7.18852	0.0215031	0.325086
100043467	-0.927826	0.263092	0.0215246	0.325127
16168	0.722435	2.32833	0.0215649	0.325219
207521	0.438756	7.84583	0.021568	0.325219
75985	0.507181	4.04846	0.0216531	0.326018
13244	0.390352	6.18982	0.0216753	0.326018
232174	0.478826	9.88448	0.0217199	0.326018
243967	-0.857812	1.21477	0.0217225	0.326018
71785	0.559211	4.12256	0.0217329	0.326018
100045653	0.95493	-0.241019	0.0217371	0.326018
546336	0.681106	4.05037	0.021752	0.326018
21788	0.435898	6.22735	0.0218009	0.326396
14455	0.395108	7.60505	0.0218256	0.326396
21924	1.05849	-0.583301	0.0218334	0.326396
17869	0.506132	5.52256	0.0218538	0.32642
68119	0.444147	6.27779	0.0218963	0.326775
54003	-0.539617	3.97344	0.0219591	0.327431
26427	0.484529	5.66082	0.0220281	0.327981
240110	-2.12901	-1.65791	0.0220471	0.327981
17210	0.400034	7.77619	0.0220686	0.327981
70861	0.409919	7.51163	0.0220713	0.327981
14939	0.766125	1.58675	0.0222051	0.329602
474332	0.561451	3.44453	0.0222325	0.329602
16439	0.529215	4.00805	0.0222372	0.329602
64074	0.441082	9.36488	0.022327	0.330386
26422	-0.372988	6.69347	0.022328	0.330386
26399	0.63187	2.69572	0.0225361	0.333183
93884	0.697651	1.68917	0.0225886	0.333675
319216	1.39217	-1.23387	0.022638	0.334121
81489	0.486507	7.79152	0.0226599	0.334162
224405	1.40713	-1.30571	0.0227085	0.334595
243339	-0.747481	1.50614	0.0227494	0.334664
58994	-0.76198	3.3499	0.0227516	0.334664
22445	-0.579924	3.91141	0.0227737	0.334706
11568	0.40665	8.32629	0.0228483	0.335091
381884	-1.00474	-0.0381443	0.0228515	0.335091
22352	0.422142	9.20776	0.0228576	0.335091
72560	0.441863	6.70607	0.0229012	0.335329
69307	-0.711093	1.7883	0.022916	0.335329
244653	-0.808252	2.4168	0.0229353	0.335329
70370	0.55434	4.00911	0.0229914	0.335329
60361	0.872411	0.176796	0.0230254	0.335329
70458	-0.647776	2.39886	0.0230289	0.335329
21745	0.405875	5.40698	0.0230348	0.335329
56726	0.416657	6.89971	0.0230512	0.335329
24070	0.396854	5.52463	0.023055	0.335329
68870	-0.73764	1.48575	0.0230664	0.335329
233537	-1.01918	-0.168582	0.0230983	0.33534
19065	-1.43183	-1.1768	0.0231056	0.33534
240047	-1.19775	-1.03952	0.0232861	0.337677
216394	-1.26728	-1.05976	0.0233277	0.337755
14347	-1.45241	-1.71509	0.0233302	0.337755
20450	0.474823	5.81957	0.0233549	0.337831
78038	0.490117	4.61051	0.023422	0.338298
101401	0.44881	7.43886	0.0234409	0.338298
78906	0.977296	0.678742	0.0234557	0.338298
210274	-0.739697	3.8687	0.0234649	0.338298
258064	-0.994429	0.0415965	0.023498	0.338496
240121	-0.548789	5.25517	0.023704	0.340863
64051	0.612835	2.75429	0.0237075	0.340863
67179	-0.394259	5.95455	0.0237367	0.340863
74106	-0.361649	6.2812	0.0237407	0.340863
28146	0.491365	6.81925	0.0237612	0.340877
83491	-0.547049	6.17824	0.0237838	0.340881
19699	-0.50836	7.05444	0.0238312	0.340881
110350	-0.356653	7.24419	0.0238497	0.340881
21857	0.560442	3.44339	0.0238511	0.340881
100503403	-0.984007	0.552267	0.0238593	0.340881
244867	0.40676	7.37706	0.0238983	0.341013
100503253	-0.88421	0.295907	0.0239077	0.341013
110084	-0.510536	4.07545	0.0239982	0.341666
11747	0.409287	7.08404	0.0240265	0.341666
64075	0.362013	6.57086	0.0240301	0.341666
18707	-0.389382	5.88379	0.0240319	0.341666
20423	1.07166	-0.348364	0.0240697	0.341924
12211	-0.33621	8.81156	0.0240921	0.341962
15945	0.928721	1.97515	0.0241299	0.34222
100302594	0.727136	3.09551	0.024249	0.34363
73254	-0.514739	4.68192	0.0242822	0.34379
170947	-1.03413	-0.0336409	0.0243202	0.34379
338362	0.488041	4.4884	0.024333	0.34379
100039934	-1.32005	-1.45448	0.0243679	0.34379
100952	0.444407	6.4997	0.0243842	0.34379
104681	-0.5167	3.95469	0.0243963	0.34379
22146	0.572355	4.05904	0.0243985	0.34379
216974	0.579493	3.17878	0.0244633	0.344425
14789	0.444693	6.8971	0.024524	0.344684
81840	0.449891	7.88896	0.0245264	0.344684
69202	0.404058	8.04797	0.0245411	0.344684
67592	-1.00381	1.53952	0.0245743	0.344872
19038	0.428035	7.45514	0.0246033	0.345002
19243	0.428631	5.49754	0.0246376	0.345111
243369	-0.685208	1.51815	0.0246508	0.345111
14745	0.502967	4.85863	0.0246951	0.345209
14202	-0.852072	0.953842	0.0246975	0.345209
331392	0.930606	-0.136321	0.0247523	0.345452
56693	0.447952	7.12403	0.0247545	0.345452
14587	-0.843268	2.19121	0.0247806	0.34554
53328	0.394483	9.2593	0.0248602	0.346034
17750	-0.395286	6.96278	0.0248797	0.346034
56717	-0.412044	8.11242	0.0248845	0.346034
668917	-0.807613	0.84435	0.0249149	0.346034
67574	-0.463563	6.02279	0.0249163	0.346034
72022	-0.469095	5.16598	0.0249353	0.346034
94227	0.471448	6.29364	0.0250388	0.346703
75339	-0.390838	6.98008	0.0250586	0.346703
208076	0.460135	4.92055	0.0251381	0.346703
18196	0.481239	4.41849	0.0251694	0.346703
100862338	-1.25119	-1.30253	0.0251834	0.346703
71834	-0.39653	6.36071	0.0251864	0.346703
328783	-0.77314	1.91143	0.0252033	0.346703
13012	0.664038	2.66642	0.0252413	0.346703
50934	0.382729	7.06624	0.0252782	0.346703
72310	0.781148	0.827916	0.0252931	0.346703
320910	0.522016	4.73092	0.0252957	0.346703
12390	0.455261	4.72669	0.0252993	0.346703
17132	0.453511	6.94958	0.0253	0.346703
241727	-0.747688	1.37236	0.0253314	0.346703
22420	0.458202	6.88856	0.025349	0.346703
100503083	-0.79824	1.47346	0.0253669	0.346703
277396	0.686376	7.18889	0.0253838	0.346703
66892	0.470886	4.62695	0.0253951	0.346703
270163	-0.359829	7.85885	0.025406	0.346703
17076	-0.632755	4.11188	0.0254091	0.346703
246221	0.481118	5.00684	0.025437	0.346703
216797	-1.11408	-0.066993	0.0254544	0.346703
17199	-1.43032	-1.634	0.025456	0.346703
71816	-0.525491	4.07355	0.0254613	0.346703
432572	-0.421291	6.11375	0.0255238	0.346976
243374	0.926456	0.475663	0.0255359	0.346976
77717	0.550103	5.12629	0.025541	0.346976
52840	-0.419085	4.97418	0.0255731	0.34714
240697	-0.899948	0.708956	0.0256177	0.347474
15204	-0.366092	9.16693	0.0256662	0.347507
93834	-0.423704	4.99327	0.0256738	0.347507
18514	0.411938	6.8304	0.02568	0.347507
93714	0.77205	2.51388	0.0257095	0.347637
269701	-0.704712	1.34778	0.0257422	0.347809
73569	0.484867	4.25077	0.0258136	0.348261
107573	1.23471	-0.567521	0.0258337	0.348261
613264	-1.25949	-1.16084	0.0258356	0.348261
77613	0.439431	4.80132	0.0258662	0.348403
100503578	-0.659892	2.06017	0.0259238	0.34891
75462	-0.833039	0.326963	0.0259538	0.349043
20287	0.539107	4.91088	0.0260173	0.349281
27981	0.407102	8.20129	0.0260244	0.349281
270160	-0.850864	1.31471	0.0260316	0.349281
15492	0.440758	6.64484	0.0260867	0.349485
16574	-0.416013	5.38831	0.026087	0.349485
11784	-0.656554	3.35232	0.0261938	0.350519
212974	0.431579	4.81592	0.0262065	0.350519
20908	-0.487075	4.349	0.0262392	0.350519
100038560	-0.820763	1.01217	0.0262446	0.350519
19273	-0.583889	3.19059	0.0263209	0.351268
98733	0.477392	8.12438	0.026411	0.351802
231464	-0.360841	5.93281	0.0264202	0.351802
15558	1.26785	-1.26129	0.0264306	0.351802
93673	-1.19617	-1.27078	0.0264566	0.351802
14231	0.469945	5.07505	0.0264619	0.351802
626904	-1.05004	-0.338194	0.0265032	0.351858
97827	-0.385734	5.58201	0.0265118	0.351858
72865	0.579711	4.10326	0.0265267	0.351858
16554	-0.349762	6.29344	0.0265912	0.352063
235628	-0.9709	1.20719	0.0266296	0.352063
16985	0.414335	6.47621	0.0266592	0.352063
16987	-0.419801	5.68827	0.0266671	0.352063
77015	-0.546578	4.25806	0.0266926	0.352063
52377	0.38967	7.82558	0.0267112	0.352063
14702	0.557644	3.93827	0.0267201	0.352063
50778	0.62203	2.81263	0.0267356	0.352063
13041	0.619398	2.40825	0.0267391	0.352063
217682	-0.698133	1.82873	0.0267592	0.352063
20266	0.565302	3.37915	0.0267804	0.352063
268934	-0.663256	2.54945	0.0267851	0.352063
110310	-1.6985	-1.38269	0.0268222	0.352063
382913	-0.542253	3.79345	0.0268526	0.352063
74419	-0.630023	3.19952	0.0269094	0.352063
211480	-0.996425	-0.542698	0.0269095	0.352063
11881	0.39008	6.37548	0.0269328	0.352063
58180	-0.441408	6.07149	0.0269379	0.352063
237625	0.940877	0.162432	0.0269388	0.352063
546726	-1.14119	-0.58062	0.0269718	0.352063
15485	1.09353	1.4037	0.0269807	0.352063
66985	-0.68645	3.25446	0.0269869	0.352063
21833	0.446978	7.43704	0.0270197	0.352133
66679	-0.37101	6.44263	0.0270482	0.352133
108653	-0.501872	6.1701	0.0270593	0.352133
12167	-0.703146	1.62683	0.0270765	0.352133
207474	0.555931	3.88124	0.0270934	0.352133
12739	-1.0289	0.380242	0.0271835	0.352736
243382	0.639465	4.51	0.0271868	0.352736
12010	0.412261	6.67188	0.0272005	0.352736
71093	-0.442915	4.59927	0.0272829	0.353541
11764	-0.375401	7.09532	0.0273387	0.353992
67866	0.435045	6.83056	0.0273583	0.353992
66745	-1.01484	0.307219	0.0274	0.354267
338349	0.378986	6.08727	0.0274459	0.354501
20657	0.439219	6.69552	0.0274588	0.354501
107932	-0.3228	9.60933	0.0275128	0.354935
74194	0.63496	4.38451	0.0275418	0.354995
327747	0.823391	0.409524	0.0275582	0.354995
70233	-0.341009	6.61235	0.0276226	0.355562
57342	0.398555	6.91076	0.0276942	0.355649
74490	0.540315	3.91991	0.0276962	0.355649
665738	-0.876291	1.56096	0.0277101	0.355649
233057	-0.583767	3.24822	0.027711	0.355649
270157	0.730026	2.47368	0.0277503	0.35589
244871	0.489037	4.91947	0.0278767	0.357236
83565	-0.652431	3.20789	0.0279177	0.357236
52463	0.489397	5.55697	0.0279177	0.357236
619289	-0.925414	0.974773	0.0279373	0.357236
19023	-1.10751	-0.715313	0.0280076	0.357524
60596	0.411804	7.05835	0.0280081	0.357524
545391	-1.0331	-0.593862	0.0280213	0.357524
226182	-0.400847	5.46279	0.0280677	0.357853
320299	-0.456341	5.92978	0.0281348	0.35804
19281	-0.678955	2.09767	0.0281384	0.35804
71887	-0.67021	2.53608	0.0281441	0.35804
104923	0.395087	5.39538	0.0281683	0.358087
231633	0.491616	5.01523	0.0282006	0.358202
58234	-0.394105	5.45573	0.0282386	0.358202
75556	1.23246	-0.223675	0.0282549	0.358202
399626	-1.19032	-1.36698	0.0282633	0.358202
12745	-0.568269	4.11395	0.0283153	0.358202
333639	0.529048	5.33167	0.0283168	0.358202
13190	1.48768	-0.564634	0.0283317	0.358202
74174	-0.611347	4.36442	0.0283419	0.358202
18516	-0.492377	4.36822	0.0284676	0.35953
72136	0.507843	4.5915	0.0285531	0.360102
18105	0.462058	4.90479	0.0285543	0.360102
170952	0.953761	0.997622	0.02859	0.360292
17218	-0.416492	7.48977	0.0286577	0.360473
233058	-0.471629	4.00936	0.0286579	0.360473
320557	-0.445965	6.42682	0.0286822	0.360473
18616	0.442495	8.94205	0.0286872	0.360473
629147	-1.3545	-0.990255	0.0288089	0.361732
18440	-0.734574	1.21553	0.0288608	0.361732
71951	-0.453858	4.93213	0.0288744	0.361732
378435	0.596238	2.33323	0.0288879	0.361732
55942	0.462078	4.94462	0.0289104	0.361732
73590	-0.721739	1.62307	0.028912	0.361732
54614	-0.332509	6.58016	0.0290193	0.362779
74076	-0.774459	0.936639	0.0290514	0.362779
17268	0.473431	4.70965	0.0290582	0.362779
50759	-0.673982	2.25433	0.0291064	0.363121
20358	0.657003	2.43755	0.0291818	0.363612
140491	1.02081	0.801122	0.0291875	0.363612
67988	0.357752	6.32034	0.029229	0.363692
12333	0.436672	6.17957	0.029238	0.363692
100217420	0.573832	2.79528	0.0292585	0.363692
102644	0.461248	4.91022	0.0292879	0.363692
75538	-0.645704	2.31308	0.0292984	0.363692
73677	-0.54511	4.14629	0.0293536	0.363915
80892	0.519173	5.06218	0.0293581	0.363915
108114	-1.24323	-0.955008	0.0293936	0.364096
194854	-0.744158	1.32945	0.0294602	0.364662
20620	0.434901	5.76917	0.0295606	0.365374
233199	-0.885464	0.214807	0.0295762	0.365374
321010	-1.28263	-1.28687	0.0296024	0.365374
20536	0.394835	6.4617	0.0296108	0.365374
12716	-1.10173	-0.883346	0.0296267	0.365374
56620	0.791501	1.74118	0.0296718	0.365374
56213	0.43068	7.45784	0.0296882	0.365374
16450	-0.523307	6.17058	0.0296944	0.365374
215512	-0.392991	5.48321	0.0297066	0.365374
233789	-0.327341	9.19329	0.0297669	0.36579
271639	-0.794585	2.24037	0.0297935	0.36579
100862072	1.05563	-0.310084	0.029846	0.36579
259148	0.947104	0.0759739	0.0298483	0.36579
16185	0.561465	3.11766	0.0298524	0.36579
68550	-0.52852	3.25875	0.0298664	0.36579
13614	1.23893	2.972	0.0299033	0.365985
16509	-1.48136	-0.639108	0.0299455	0.366243
100270744	-0.50689	5.33645	0.0300265	0.366977
326618	0.411336	7.54623	0.0301105	0.367745
67460	0.403622	5.3075	0.0301645	0.367922
214854	0.666663	2.11669	0.0301886	0.367922
232972	-1.21514	-0.631514	0.0301936	0.367922
70726	0.738814	2.80355	0.0302411	0.367922
13805	0.457225	6.47523	0.0302719	0.367922
14149	0.389253	6.61055	0.0302906	0.367922
140488	-0.464162	4.33898	0.0303046	0.367922
211401	-0.374116	6.22538	0.0303068	0.367922
100038433	-1.40458	-1.05607	0.0303151	0.367922
17228	0.972145	0.211822	0.030389	0.368392
226412	-0.333178	6.9533	0.0303961	0.368392
239217	0.406605	7.22909	0.0304789	0.369034
12642	1.1601	-0.754663	0.0305105	0.369034
100038693	-1.51767	-1.70595	0.0305332	0.369034
26403	-0.352059	6.10203	0.0305355	0.369034
278180	1.20746	-1.4608	0.0305551	0.369034
100504031	-0.975119	-0.197685	0.0306682	0.369582
13649	0.444205	6.91867	0.0306758	0.369582
17765	-0.346568	6.93257	0.0307	0.369582
232790	1.13898	-0.26558	0.03072	0.369582
232987	0.539467	3.47961	0.0307328	0.369582
21841	0.363257	6.81235	0.0307399	0.369582
64580	-1.48634	-0.709978	0.030749	0.369582
66205	0.443223	5.4997	0.0307967	0.369669
628456	-0.6421	3.3657	0.0308175	0.369669
12217	-0.63371	2.13033	0.0308355	0.369669
18612	-0.507073	4.37465	0.030846	0.369669
100123473	0.764775	1.18527	0.0308623	0.369669
229473	-0.441273	6.54086	0.0309907	0.370749
100502594	-1.61546	-1.51159	0.0309951	0.370749
105245	0.3585	7.82488	0.0310394	0.370858
18596	0.419677	6.65711	0.0310728	0.370858
13180	0.838658	0.673649	0.0310787	0.370858
19206	0.390537	8.06245	0.0311201	0.370858
246730	-1.02212	-0.198927	0.0311308	0.370858
74456	-1.27594	-1.27956	0.0311319	0.370858
231659	-0.322148	7.73022	0.0311844	0.370983
15414	0.634483	1.92896	0.0311983	0.370983
67292	0.448645	4.46025	0.0312064	0.370983
238377	0.846854	1.32977	0.0312993	0.371824
241062	-0.416313	5.69747	0.0313198	0.371824
100503949	-1.34117	-0.631328	0.0314461	0.373069
54354	0.411687	6.49907	0.0315269	0.373766
213121	0.504892	4.8738	0.0315593	0.373766
22771	0.611687	3.0855	0.0315693	0.373766
14802	0.76214	1.26588	0.0316672	0.374363
320398	0.4242	5.13838	0.0316749	0.374363
104445	0.418377	4.96002	0.0316841	0.374363
574437	-0.51451	4.11583	0.0317293	0.374571
11727	-0.972369	-0.0428849	0.0317448	0.374571
226971	-0.405648	5.46363	0.0317988	0.374815
19277	0.794634	1.56943	0.0318207	0.374815
232664	-0.429676	5.94358	0.03183	0.374815
100503044	-1.37426	-1.73339	0.0318809	0.375148
109979	0.768853	4.46684	0.0319214	0.375148
23967	0.422597	6.60766	0.0319757	0.375148
68625	-1.07323	0.561044	0.031982	0.375148
16886	-0.374503	5.8425	0.0319883	0.375148
244885	-0.974761	-0.499485	0.0320108	0.375148
20499	-0.380675	6.90626	0.0320221	0.375148
102866	0.364409	7.0718	0.0320306	0.375148
12492	0.514379	5.15449	0.0321351	0.375916
97640	-0.813557	0.784403	0.0321394	0.375916
320150	0.379556	5.8351	0.032187	0.376086
66520	0.457875	4.26453	0.0321971	0.376086
215446	-0.776839	1.70096	0.032315	0.377044
13591	0.412874	6.4128	0.0323274	0.377044
18080	0.416746	5.97931	0.0323441	0.377044
104401	-0.316194	7.31507	0.0324169	0.377262
19338	0.409675	4.8789	0.032426	0.377262
214444	-0.371905	6.22538	0.0324277	0.377262
67487	-0.38091	7.14378	0.0324513	0.377284
109676	0.43573	4.91939	0.0325127	0.377576
56364	-0.396655	7.96703	0.0325198	0.377576
74133	-0.385786	5.8322	0.0325571	0.377758
235300	0.608497	2.97585	0.0325965	0.377963
208177	0.491063	5.43489	0.0326306	0.378107
100861733	-0.908525	0.137983	0.0327262	0.378275
16526	0.702556	1.13973	0.0327525	0.378275
18796	-0.777722	1.62295	0.0327823	0.378275
93876	0.736057	1.36576	0.0328211	0.378275
74185	0.418089	4.43632	0.0328239	0.378275
50768	0.331277	7.55292	0.0328406	0.378275
100861707	-0.86907	0.297176	0.0328435	0.378275
26972	-0.701643	2.21541	0.0328517	0.378275
100048658	-0.474832	5.16742	0.0328848	0.378275
74685	-0.92216	0.240226	0.0329279	0.378275
81879	-0.447101	4.89795	0.0329396	0.378275
58185	-0.744977	0.953761	0.032959	0.378275
225004	-1.17071	-0.913879	0.0329647	0.378275
634731	-0.566618	3.36906	0.0329675	0.378275
231503	0.875954	1.0757	0.0329709	0.378275
70894	-1.09672	0.644631	0.0330626	0.379077
29817	0.439911	8.76097	0.033104	0.379303
15569	-0.477917	5.71123	0.0331481	0.37945
22151	0.404675	5.06933	0.0331604	0.37945
19734	0.471387	4.1373	0.0332269	0.37996
14467	0.395274	6.15342	0.0332818	0.380159
272009	0.684654	1.91559	0.0333097	0.380159
16882	-0.34609	6.74443	0.0333216	0.380159
19173	-0.37135	5.50862	0.0333934	0.380159
69324	-0.84851	0.408301	0.0333954	0.380159
545471	-0.677833	1.91098	0.0334007	0.380159
21412	0.397728	7.43143	0.0334028	0.380159
93706	0.417543	6.37812	0.0334354	0.380159
18675	0.924832	-0.13002	0.0334523	0.380159
270210	0.343256	6.49003	0.0335108	0.380159
70129	-0.832582	1.02946	0.0335252	0.380159
50908	0.397262	8.75448	0.0335579	0.380159
75234	-0.414868	5.75011	0.0335765	0.380159
21672	0.399622	7.14999	0.033578	0.380159
15572	-0.800771	0.76814	0.0335849	0.380159
22143	0.44894	6.0666	0.0335936	0.380159
93724	0.682293	1.27166	0.0336385	0.380421
15439	-1.03054	-0.819948	0.0337188	0.381082
77110	-0.354792	6.74601	0.0337716	0.381431
229715	-0.5716	4.04109	0.0338082	0.381597
231125	-0.503204	4.56243	0.0338991	0.382374
244551	-0.687731	2.3089	0.0340592	0.383216
231997	0.4719	5.62317	0.0340885	0.383216
209448	0.601171	2.29617	0.034095	0.383216
210530	0.631689	3.4949	0.0341007	0.383216
110382	-0.75166	1.21447	0.0341103	0.383216
67260	0.408932	4.78306	0.0341169	0.383216
546100	0.702758	1.72828	0.0341336	0.383216
212123	-0.35341	6.25352	0.0341673	0.383216
20363	0.37158	8.38261	0.0341717	0.383216
15426	0.606374	2.66025	0.0342352	0.383681
66673	-0.818124	1.2667	0.0343078	0.383824
208213	-0.510879	4.44117	0.0343132	0.383824
16195	0.370746	9.44869	0.034316	0.383824
17771	-0.66519	3.00002	0.0343685	0.383824
212514	-0.377291	5.96562	0.0343816	0.383824
71228	0.376075	6.37331	0.0344078	0.383824
244448	-1.11679	-0.756475	0.0344229	0.383824
75906	-0.587947	2.73978	0.034461	0.383824
98932	0.415428	7.37847	0.0344631	0.383824
53314	-1.03739	0.367401	0.0344684	0.383824
240442	-0.365392	5.86786	0.0345555	0.384339
494448	0.397343	7.78066	0.0345783	0.384339
380709	-0.744692	2.68232	0.0345808	0.384339
103765	0.599072	2.30163	0.0346461	0.384819
16007	0.570957	7.0187	0.0347581	0.385737
21763	-0.361243	5.47469	0.034773	0.385737
109552	0.41191	5.62798	0.0348267	0.386087
224530	0.866459	1.53786	0.0348842	0.386429
240816	0.740864	0.678156	0.0349173	0.386429
12038	0.546054	3.75803	0.0349384	0.386429
21331	-0.890726	-0.3283	0.0349477	0.386429
240255	-0.446892	5.82662	0.0349904	0.386429
69743	-0.51188	4.46873	0.0349919	0.386429
71323	0.461969	4.5903	0.0350198	0.386429
17087	0.758347	1.27267	0.0350661	0.386429
18973	-0.427642	7.90732	0.0350764	0.386429
216616	0.355179	6.99685	0.0350795	0.386429
268780	0.393472	8.58962	0.0351521	0.386984
121021	0.431978	6.91665	0.0352175	0.387269
66725	0.503173	4.97094	0.0352224	0.387269
20927	-0.477982	4.63496	0.0352508	0.387337
272790	0.870086	0.788979	0.0353498	0.388179
383075	-0.905512	0.88118	0.0354363	0.388883
227545	-0.417211	4.54426	0.0355971	0.389957
69826	0.595706	2.80006	0.0356614	0.389957
63873	-0.641917	3.49363	0.0356621	0.389957
224661	-0.628116	2.33734	0.0356721	0.389957
16398	1.11856	0.0787515	0.0356994	0.389957
19116	0.440635	7.40426	0.0357006	0.389957
69717	1.29849	-1.5865	0.0357131	0.389957
69852	0.517568	4.71941	0.0357132	0.389957
56737	0.342733	6.01348	0.0357564	0.390184
16543	0.478141	3.85361	0.0358037	0.390456
100125263	0.897454	-0.287692	0.0358987	0.39063
18744	0.408907	7.82334	0.03591	0.39063
100503630	1.45576	-1.77856	0.0359163	0.39063
16453	0.603685	3.17485	0.0359225	0.39063
15395	1.07165	-0.243224	0.0359543	0.39063
245671	-0.430651	5.69202	0.0359627	0.39063
214531	0.747116	1.63554	0.0359795	0.39063
209225	-0.34619	6.21907	0.0360185	0.39063
100038359	-0.727794	1.56649	0.0360215	0.39063
22235	0.386487	5.68553	0.0360796	0.390781
320064	0.777999	0.931194	0.0360857	0.390781
434130	0.428388	6.66408	0.0361029	0.390781
28193	0.372982	6.41462	0.0361439	0.390983
70028	-0.35187	5.75849	0.0362164	0.391524
56843	0.517828	4.83818	0.0362726	0.391888
268860	0.460929	6.87535	0.0363672	0.392667
104110	0.560158	3.51922	0.036477	0.393608
93679	0.440242	5.11346	0.0365599	0.394258
104263	-0.325425	6.84666	0.0366403	0.3946
53324	-0.506755	4.70899	0.0366433	0.3946
23968	1.02882	-0.968225	0.0366596	0.3946
236193	0.494598	3.52893	0.0367193	0.394772
17121	0.536907	2.97235	0.0367209	0.394772
68099	0.401061	5.03206	0.036781	0.394974
15478	0.517541	4.00713	0.036808	0.394974
67525	0.490927	4.52691	0.0368185	0.394974
72805	-0.380314	5.15754	0.0368467	0.394974
237091	0.925831	-0.338057	0.0368531	0.394974
72236	-1.04558	-0.313725	0.0369668	0.395781
50791	0.523103	3.1822	0.0369738	0.395781
66929	-0.477009	5.58981	0.0370843	0.396614
75104	0.415727	7.6832	0.0370972	0.396614
101351	0.608239	2.84726	0.0371451	0.396883
269587	-0.348259	6.51181	0.0371964	0.397187
73295	-1.04092	-0.786459	0.0372369	0.397293
72350	-0.581684	2.35769	0.0372519	0.397293
15444	0.634551	2.42015	0.0372749	0.397295
16669	-1.01316	-0.266011	0.0373323	0.397505
216456	-0.714428	2.25474	0.0373403	0.397505
225791	0.431456	5.79642	0.0374364	0.398285
21975	-0.365786	5.8322	0.0374745	0.39837
69976	0.419631	4.316	0.0374901	0.39837
17720	-1.03048	0.768259	0.0375283	0.398405
53945	0.487651	4.48271	0.0375466	0.398405
329207	-0.506408	5.91995	0.0375621	0.398405
30060	-1.05727	-0.808354	0.0376757	0.399367
14864	-1.21953	-1.20695	0.0377482	0.399892
215280	0.414855	5.32812	0.0378707	0.400543
12751	0.402098	5.85745	0.0378727	0.400543
13982	0.41895	5.59138	0.0378787	0.400543
66590	-0.326662	6.35858	0.0379858	0.401432
231470	-0.450281	5.17582	0.0380314	0.401671
83561	-0.460641	7.15608	0.0380588	0.401716
16797	-0.579441	2.57823	0.0381123	0.402037
434197	-0.786742	0.850895	0.0381512	0.402164
100034729	-1.09739	-0.260774	0.0381845	0.402164
17476	0.582598	4.69269	0.0382172	0.402164
14232	0.306811	7.42801	0.0382561	0.402164
243300	-0.44223	4.50138	0.0382927	0.402164
53972	0.518445	4.19162	0.038294	0.402164
226751	-0.340135	7.39278	0.038309	0.402164
76260	0.439129	4.51915	0.038309	0.402164
11363	0.376511	5.7635	0.038366	0.402519
381085	-0.374879	5.09906	0.0384452	0.402945
664994	0.423263	4.66213	0.0384629	0.402945
15370	0.520584	8.50143	0.0385148	0.402945
278097	0.449947	5.36534	0.0385291	0.402945
19309	0.4536	5.78533	0.0385365	0.402945
381678	-0.433688	6.99009	0.0385454	0.402945
216233	0.694088	5.03553	0.0386287	0.403574
67747	-0.730618	1.7298	0.0388309	0.405228
50874	1.02869	-0.729101	0.0388336	0.405228
109299	0.333082	6.18764	0.0388804	0.405267
12700	0.512427	4.35825	0.03892	0.405267
75199	-0.676844	2.20319	0.0389203	0.405267
22704	0.355778	6.16404	0.0389304	0.405267
19090	-0.377221	7.58973	0.0389577	0.405309
97112	-0.364875	5.7029	0.0390277	0.405683
12971	1.48234	-0.816152	0.0390402	0.405683
77889	0.445371	6.06492	0.039106	0.406125
544707	-1.40353	-1.82666	0.0392243	0.406887
76560	-0.840471	0.188533	0.0392262	0.406887
15248	0.44367	6.28265	0.0393049	0.407461
68027	0.825939	0.544482	0.0393512	0.407565
16852	0.334722	7.70885	0.039415	0.407565
68813	-0.363432	6.47708	0.0394283	0.407565
100504512	-0.958117	0.241256	0.0394463	0.407565
17311	0.534328	7.2851	0.0394553	0.407565
24014	0.410343	6.06815	0.0394554	0.407565
219072	-0.414597	5.85018	0.0394935	0.407621
71779	-0.317932	7.23434	0.0395076	0.407621
109272	0.80837	1.22354	0.0395519	0.407686
207792	0.554419	5.19011	0.0395607	0.407686
80890	0.462086	4.36983	0.0395948	0.407796
227632	-0.396864	5.19653	0.0396373	0.407899
14302	0.599091	2.98175	0.0396516	0.407899
241158	0.907695	-0.30667	0.0396758	0.407907
16950	0.380636	5.80103	0.0397175	0.408094
74246	-0.526638	3.51368	0.0397683	0.408376
56347	-0.303153	8.35124	0.0398659	0.408507
75572	0.570365	2.22818	0.039894	0.408507
140499	-0.327449	6.61481	0.0399127	0.408507
11722	-0.619623	1.76381	0.0399328	0.408507
69922	0.516548	3.02565	0.0399419	0.408507
546611	1.06137	-0.839666	0.0399633	0.408507
68815	-0.360522	6.58911	0.0399909	0.408507
630146	1.21198	-1.0653	0.0400146	0.408507
329727	-0.462348	5.26466	0.0400149	0.408507
16833	-1.30591	-0.643298	0.0400157	0.408507
103775	-0.944189	-0.642169	0.0400908	0.409034
68151	0.40471	5.93958	0.0401278	0.409126
68010	0.406286	5.10918	0.0401468	0.409126
29857	-0.529404	3.40006	0.040182	0.409209
240066	-0.440608	4.05299	0.040202	0.409209
26896	-0.354375	5.98492	0.040262	0.409581
271970	0.517694	3.75642	0.0402947	0.409675
244189	0.741056	0.583617	0.0403909	0.410413
213760	-0.367563	5.29091	0.0405414	0.411702
73942	0.608783	1.98166	0.0406191	0.412012
100910	0.412034	5.36621	0.0406192	0.412012
68306	-0.58448	2.82177	0.04067	0.412286
100986	-0.298064	7.99572	0.0407369	0.412725
240058	-0.450492	5.15575	0.0407979	0.412923
192657	-0.49529	4.48018	0.0408077	0.412923
12374	1.18674	-1.43769	0.0408276	0.412923
26905	0.342931	5.86627	0.0408924	0.413338
66717	-0.97233	-0.122841	0.0409284	0.413462
68659	0.433916	6.74023	0.0410429	0.413933
76559	-0.336519	6.86573	0.0410602	0.413933
68190	0.53777	3.0077	0.0410723	0.413933
329716	-1.24946	-0.827082	0.0410765	0.413933
100129	0.465158	5.62354	0.0410938	0.413933
270627	-0.344681	8.09006	0.0411293	0.414051
69386	1.4954	-1.64931	0.0412043	0.414567
24060	0.400145	5.04539	0.0412605	0.414892
67288	0.617538	4.11507	0.041337	0.415373
66214	0.898756	0.864711	0.0413561	0.415373
100041655	1.09349	-0.0171229	0.0414602	0.415972
94279	0.424775	4.72667	0.0415249	0.415972
244895	-0.30338	6.92165	0.0415337	0.415972
11669	0.385352	8.12929	0.0415439	0.415972
20840	0.944681	-0.29181	0.0415658	0.415972
11852	0.445263	8.55786	0.0415786	0.415972
13032	0.540703	3.91132	0.0415829	0.415972
58801	-0.470685	4.65639	0.0417253	0.416929
71862	-0.657387	1.66443	0.0417264	0.416929
668303	-0.41351	6.75349	0.0417605	0.41703
22129	-0.298373	8.07995	0.0417904	0.41709
11816	0.349326	8.2405	0.0418224	0.41717
110796	0.448242	6.26664	0.0418482	0.417189
13638	-0.860416	1.22691	0.0418898	0.417364
96875	-0.842012	0.572906	0.0419697	0.4176
245049	-0.634116	3.4508	0.0419846	0.4176
76477	0.715711	0.959908	0.0419854	0.4176
21413	0.361328	7.05097	0.0420132	0.417638
14426	0.419179	4.59025	0.0421028	0.418063
673430	-0.658131	3.06647	0.042104	0.418063
79566	-0.35308	5.56181	0.0421866	0.418645
105348	0.428709	4.99838	0.0422476	0.418683
102436	0.35365	7.77153	0.0422519	0.418683
78908	-0.364957	6.71812	0.0422626	0.418683
12982	0.463633	4.64537	0.0423154	0.418774
74717	-0.855373	0.102089	0.0423329	0.418774
230721	0.344406	7.3001	0.0423439	0.418774
319830	-0.501142	3.25138	0.0423898	0.41899
52609	-0.391542	4.91047	0.0424296	0.41907
16559	-0.583565	3.77038	0.0424564	0.41907
54199	0.683562	1.42566	0.0424701	0.41907
668620	-0.551049	3.8368	0.0425018	0.419146
78923	0.643427	1.27549	0.0426152	0.419816
380730	-0.626361	3.64289	0.0426179	0.419816
100862107	1.01309	-0.669132	0.0426623	0.419915
17999	0.319419	10.3559	0.0426763	0.419915
12298	0.394518	4.81433	0.0427575	0.420283
243548	0.408356	6.08296	0.0427827	0.420283
72748	0.742833	0.422964	0.0427924	0.420283
21371	0.33242	5.95462	0.0428245	0.420283
269037	0.478534	4.76841	0.0428526	0.420283
74777	0.369184	6.54721	0.0428585	0.420283
74322	-0.328474	7.25984	0.0428856	0.420312
18946	1.41883	-0.938108	0.0429469	0.420628
106869	0.395958	4.66169	0.0429661	0.420628
18611	0.3606	6.92162	0.0430274	0.420992
14205	0.493859	4.34587	0.0430728	0.421199
233335	0.494061	5.45275	0.0431063	0.421291
70363	0.886216	0.803368	0.0431681	0.421643
217143	-0.791368	0.284784	0.0431908	0.421643
19179	-0.313418	7.63821	0.0432574	0.422056
17681	0.716762	1.17126	0.0433033	0.422268
79196	0.425491	5.4641	0.0434526	0.423336
260408	-1.18511	-1.58474	0.0434615	0.423336
381820	0.373946	5.79907	0.0435225	0.423694
53313	0.438662	5.57487	0.0435661	0.423881
77980	-0.300354	7.69309	0.0435994	0.423968
69309	-0.62701	2.17933	0.0437253	0.424762
216197	0.305926	7.1662	0.0437298	0.424762
214150	-0.396592	5.71773	0.043911	0.426284
54648	-0.45003	4.37061	0.0439818	0.426734
93713	0.687496	2.36266	0.0440348	0.42701
19696	-0.469944	3.67701	0.0440659	0.427056
319783	0.653788	1.51679	0.044102	0.427056
15896	0.848104	-0.221609	0.0441278	0.427056
140570	0.420641	7.67497	0.0441377	0.427056
56546	-0.680967	2.54106	0.0441696	0.427128
67099	0.48323	3.85438	0.044277	0.42761
228536	-0.35459	6.68139	0.0442843	0.42761
53623	0.474564	4.6516	0.0442931	0.42761
213988	-0.304752	7.18035	0.0444591	0.428946
70419	-0.586516	2.39234	0.0444807	0.428946
195727	0.414344	4.91877	0.0445844	0.429475
67217	0.563153	3.37619	0.0445849	0.429475
100043335	-0.953441	0.0836646	0.0446759	0.430114
19655	0.383405	6.18472	0.0447159	0.430261
20871	-0.867277	1.02199	0.0447894	0.430503
26943	0.344345	9.08731	0.0447922	0.430503
68732	0.435987	6.30968	0.0448365	0.430503
227446	-0.323675	6.59004	0.0448547	0.430503
100503318	0.736255	0.472348	0.0448654	0.430503
56380	-0.40246	5.77179	0.0449012	0.430503
24044	0.371257	6.03366	0.0449404	0.430503
223649	0.427194	6.99671	0.0449425	0.430503
71313	-0.72058	2.38018	0.0449635	0.430503
67859	-1.2365	-1.38978	0.045011	0.430503
217353	-0.452964	4.5758	0.045013	0.430503
105988	-0.421876	7.29284	0.045157	0.430705
242202	0.385365	5.49626	0.0452378	0.430705
20928	0.44745	5.45309	0.0452461	0.430705
226123	-0.597263	2.54622	0.0452468	0.430705
17470	0.416679	8.04799	0.0453036	0.430705
69282	-1.11098	-1.13938	0.0453085	0.430705
320453	-1.21777	-1.2846	0.0453438	0.430705
231931	0.645229	1.79301	0.045366	0.430705
16598	0.466549	7.9498	0.0453783	0.430705
22004	0.422967	5.70295	0.0454158	0.430705
29871	-0.325415	6.02701	0.045424	0.430705
100861837	0.980503	0.912583	0.0454303	0.430705
229279	0.317045	6.84986	0.0454314	0.430705
74356	-0.44553	3.82603	0.0454347	0.430705
384071	0.55603	2.89796	0.0454386	0.430705
76894	0.526782	2.95984	0.0454457	0.430705
237911	-0.456	5.05102	0.045472	0.430705
192166	0.453391	5.52189	0.0455151	0.430705
244954	0.360266	9.60954	0.0456469	0.430705
27387	-0.393887	4.77377	0.04565	0.430705
56264	0.383442	7.37676	0.0456875	0.430705
22349	-0.875158	-0.0971777	0.0457201	0.430705
18618	-0.546722	2.61891	0.0457581	0.430705
72267	-0.701031	0.839597	0.0458111	0.430705
56274	0.346332	5.98567	0.0458289	0.430705
17995	-0.301106	7.0936	0.0458447	0.430705
101100	0.487714	4.9781	0.0458491	0.430705
26879	0.425845	4.41682	0.0458588	0.430705
105722	0.377971	6.80098	0.0458617	0.430705
211978	-0.326242	6.58831	0.0458717	0.430705
241308	-0.439695	3.85615	0.0458822	0.430705
59024	-0.307133	7.56254	0.0458969	0.430705
21881	0.355835	6.95109	0.045912	0.430705
68386	0.818031	0.603988	0.0459153	0.430705
98660	0.381759	8.34672	0.0459213	0.430705
93875	0.870965	0.398523	0.0459375	0.430705
14677	0.3455	6.52409	0.0459647	0.430705
109674	-0.327911	7.04034	0.0459738	0.430705
67030	-0.465337	3.55926	0.0460479	0.431167
21834	0.47485	4.05193	0.0460963	0.431373
319278	0.450516	4.50877	0.0461194	0.431373
100038356	-0.751669	1.80684	0.0461662	0.431578
624083	-0.868453	0.31451	0.0462109	0.431764
100040016	-1.03941	-0.72584	0.0462633	0.432023
14284	0.394729	7.21864	0.0463816	0.432405
56193	0.575038	3.30529	0.0463881	0.432405
107702	0.360834	6.99321	0.0464369	0.432405
626359	-0.632784	1.42042	0.0464385	0.432405
100294583	1.06007	-1.06312	0.046447	0.432405
100039589	-1.05199	-0.384971	0.0464533	0.432405
237898	-0.324937	7.05101	0.0465959	0.43269
235323	-0.333942	7.42135	0.0466163	0.43269
71643	-0.391565	5.47676	0.0466288	0.43269
667768	1.15367	-1.12639	0.0466634	0.43269
68642	0.488388	3.37868	0.0467079	0.43269
17910	-0.477635	3.42063	0.0467118	0.43269
106504	-0.340921	6.53736	0.0467172	0.43269
17698	0.317997	7.83353	0.0467182	0.43269
245026	0.395801	4.79316	0.0467332	0.43269
67702	-0.343401	6.16321	0.0467442	0.43269
12160	0.588087	2.09291	0.0467572	0.43269
16777	0.353507	10.2873	0.0468761	0.433412
75625	0.437827	4.26175	0.0468849	0.433412
19893	-0.462759	3.87157	0.0469727	0.433559
18826	0.425993	4.37509	0.0469801	0.433559
19272	0.356878	6.65979	0.0469864	0.433559
676246	0.999874	-0.651015	0.0470324	0.433559
434865	-0.602073	3.17826	0.0470463	0.433559
16600	0.422695	8.83141	0.0470502	0.433559
19361	-0.405474	6.27417	0.0470986	0.43356
104885	-0.707213	1.1162	0.0471203	0.43356
319504	-0.528062	3.55118	0.047125	0.43356
12393	-0.87477	1.02693	0.0471602	0.433655
103080	0.382293	5.55458	0.047217	0.433948
228607	0.366842	5.41474	0.0472593	0.434108
64899	-0.393419	4.76696	0.0472949	0.434206
67009	0.449559	4.43631	0.0473369	0.434362
27967	-0.326033	7.72446	0.0473907	0.434627
69784	0.40213	5.50313	0.0475776	0.435814
14869	-0.813114	0.431411	0.0476238	0.435814
16370	-0.887665	1.07257	0.0476294	0.435814
52830	0.333973	6.36729	0.0476331	0.435814
665033	-0.921889	2.00741	0.0476453	0.435814
243362	0.45365	4.40179	0.0477056	0.436078
70832	0.868074	0.861774	0.0477242	0.436078
30806	0.720441	1.20604	0.0477817	0.436374
75974	-0.379923	5.99163	0.0478459	0.436732
665005	-1.38952	-1.30225	0.0479697	0.437632
16876	0.403532	5.67195	0.0480449	0.438089
224691	-0.492652	3.19472	0.0480801	0.438181
171395	-0.976969	-0.769765	0.0481137	0.438257
213236	-0.438946	5.35905	0.0481406	0.438259
71302	-0.399844	5.49911	0.0482177	0.438259
71781	-0.696551	0.903189	0.0482207	0.438259
70080	-1.08753	-1.43332	0.0482769	0.438259
320571	-0.599545	3.00957	0.0483032	0.438259
22678	0.539417	2.85941	0.0483157	0.438259
15273	-0.310657	6.47761	0.0483581	0.438259
75459	-0.60947	2.88773	0.0483675	0.438259
105446	0.3605	4.9462	0.048386	0.438259
100170401	-0.636909	2.30714	0.048387	0.438259
383295	-0.330242	6.15391	0.0483906	0.438259
238505	-0.351958	7.86467	0.0484814	0.438817
75669	-0.336276	6.10198	0.0485027	0.438817
12870	0.427886	5.76547	0.0485927	0.439403
242553	0.482345	3.48071	0.0486396	0.43949
18587	-0.950546	-0.474393	0.0486734	0.43949
226594	0.432335	5.27768	0.048678	0.43949
19336	-0.33223	5.69585	0.04872	0.439569
11606	0.40746	6.99306	0.0487631	0.439569
68832	0.367787	4.87335	0.0487948	0.439569
69540	1.06969	-0.12484	0.0488085	0.439569
66885	0.350585	6.35923	0.048813	0.439569
16163	0.669357	1.22639	0.0488449	0.439603
13024	0.670427	1.73695	0.0488892	0.439603
19651	0.406188	6.01972	0.0489347	0.439603
213980	0.990178	-0.722916	0.0489447	0.439603
98403	-0.322849	6.49798	0.0489556	0.439603
15267	1.22024	-0.418403	0.0489681	0.439603
18186	0.348537	7.91999	0.0490526	0.439841
118454	0.804563	1.15453	0.0490682	0.439841
56613	0.475315	4.52941	0.0490705	0.439841
26404	-0.361097	5.26807	0.0491074	0.439861
101497	-0.2884	7.3585	0.0491499	0.439861
12371	-0.330737	5.8678	0.0491558	0.439861
20689	-0.753754	2.37663	0.0491737	0.439861
231605	-0.915897	-0.513127	0.0493233	0.440481
68942	0.330045	5.80095	0.0493244	0.440481
100038371	-0.873959	0.394743	0.0493375	0.440481
60597	-0.881583	0.768592	0.0493779	0.440481
93878	0.645116	1.99555	0.0493949	0.440481
270097	-0.652912	1.89243	0.0493994	0.440481
100503392	0.645449	1.9797	0.0494201	0.440481
75115	-0.907913	-0.309233	0.0495198	0.441144
74296	-1.21375	-1.44487	0.0495492	0.441167
78586	-0.35955	5.72658	0.0495926	0.441167
81907	-0.638067	1.95274	0.0496156	0.441167
20229	0.473426	5.43656	0.0496237	0.441167
21912	0.431907	4.8562	0.0497386	0.441963
20017	-0.346495	6.10991	0.0498462	0.442207
268739	0.41038	6.68518	0.0498603	0.442207
68725	0.825023	0.241408	0.0498758	0.442207
70561	-0.323405	6.60877	0.0498983	0.442207
71310	0.535654	3.84341	0.0499657	0.442207
216190	0.384406	7.47058	0.0499994	0.442207
209692	-0.436168	3.81038	0.0500693	0.442207
70101	-0.467226	3.69102	0.0500703	0.442207
268902	0.398241	5.41045	0.0500952	0.442207
52163	0.423693	4.98736	0.050104	0.442207
22142	0.464412	4.42771	0.0501639	0.442207
14958	0.326452	7.86936	0.05017	0.442207
211134	-0.63524	2.18248	0.0501915	0.442207
52504	-0.418241	4.1993	0.0502026	0.442207
231821	-0.51292	3.33058	0.0502193	0.442207
14797	0.326377	8.275	0.0502265	0.442207
217410	0.346182	8.03093	0.0502485	0.442207
100502789	-0.675153	1.23549	0.0502532	0.442207
70645	-0.566107	3.45202	0.0502544	0.442207
22594	-0.310628	6.21751	0.0502739	0.442207
66552	0.380644	6.21607	0.0503024	0.442234
83379	-1.26748	-1.53823	0.0503647	0.442354
14761	0.550264	2.48892	0.0503668	0.442354
74411	0.547805	2.81364	0.0504179	0.442579
14786	-0.585168	3.04975	0.0505161	0.443146
18584	-0.396739	5.02147	0.0505744	0.443146
67416	0.374305	7.53567	0.0506299	0.443146
140792	0.368922	5.34476	0.0506479	0.443146
104027	0.478807	5.77779	0.0506665	0.443146
381823	0.67566	3.13396	0.0506719	0.443146
67252	0.531067	2.93366	0.0506817	0.443146
100044509	0.564695	2.67223	0.0507083	0.443146
320842	0.629448	1.6333	0.0507208	0.443146
100038582	0.634264	2.13684	0.0507369	0.443146
74349	-0.318435	6.16864	0.0507895	0.443256
108660	0.287303	7.4426	0.0508668	0.443256
228846	0.464797	3.74169	0.0508772	0.443256
330427	-0.514619	4.49522	0.0509077	0.443256
67169	-0.529332	2.78188	0.0509455	0.443256
[truncated: 15,417 more rows]

## Sheet: c-Kit+
Gene_ID	logFC	logCPM	PValue	FDR
235631	-4.49701	6.14872	5.54e-81	9.49e-77
53897	-4.92815	2.95436	1.57e-67	1.34e-63
76486	-4.00284	4.2543	2.29e-60	1.31e-56
268491	-3.03891	6.76941	2.05e-49	8.78e-46
83563	-1.35408	6.93178	1.77e-48	5.74e-45
622554	-2.88609	3.71107	2.01e-48	5.74e-45
71854	-2.91075	5.95925	1.77e-46	3.83e-43
17144	-2.56234	3.43092	1.79e-46	3.83e-43
245423	-2.7244	6.15846	3.06e-46	5.82e-43
75514	-2.18716	5.22527	1.82e-42	3.12e-39
73614	-1.63758	4.89869	7.1e-40	1.11e-36
18516	-2.41103	4.63205	1.11e-38	1.58e-35
53422	-1.67468	5.42368	2.3e-37	3.03e-34
17141	-2.54941	3.05803	1.94e-35	2.38e-32
17687	-2.83749	4.74968	4.81e-35	5.49e-32
56746	-1.96253	7.20515	6.09e-35	6.53e-32
213389	-2.6555	5.49	1e-34	1.01e-31
207227	-3.24193	3.69966	1.71e-33	1.63e-30
14972	-1.88595	7.05185	2.9e-33	2.62e-30
407788	-3.74365	3.73271	3.23e-33	2.77e-30
666190	-2.59788	5.0797	5.24e-33	4.28e-30
22037	-2.10673	4.21623	6.37e-33	4.96e-30
385377	-1.3041	5.03001	2.39e-32	1.78e-29
103844	-2.18732	4.68049	4.56e-32	3.26e-29
100155	-2.72403	4.63734	1.57e-30	1.07e-27
104271	-1.47407	9.23612	2.08e-30	1.37e-27
71003	-3.68858	2.0355	3.28e-30	2.08e-27
353282	-1.3104	5.89599	5.77e-30	3.53e-27
210541	-3.70645	3.15601	7.09e-30	4.19e-27
12652	-2.08225	3.35118	8.35e-30	4.77e-27
330222	-2.14168	5.30286	8.66e-30	4.79e-27
50927	-1.08918	8.97436	9.74e-30	5.21e-27
668929	-2.40626	4.69906	1.49e-29	7.76e-27
17140	-3.79069	1.96416	9.44e-29	4.76e-26
110958	-1.24895	6.64637	1.8e-28	8.8e-26
13404	-1.71991	6.22972	5.56e-27	2.64e-24
83557	-0.995397	6.61617	5.7e-27	2.64e-24
22239	-2.13886	5.49892	7.17e-26	3.24e-23
13984	-1.48307	5.55956	7.42e-26	3.26e-23
74369	-1.19438	5.98478	8.97e-26	3.84e-23
70099	-1.36075	7.56808	1.28e-25	5.33e-23
320558	-1.91339	7.67448	1.5e-25	6.12e-23
110532	-1.10352	6.07769	1.66e-25	6.54e-23
207854	-2.21153	4.19802	1.68e-25	6.54e-23
18630	-2.12407	4.76309	1.73e-25	6.57e-23
74741	-1.18525	5.95718	3.04e-25	1.13e-22
243771	-0.936034	7.06529	3.58e-25	1.31e-22
70891	-2.74553	3.29942	4.13e-25	1.48e-22
232217	-1.0397	6.16147	9.57e-25	3.35e-22
11305	-0.913124	7.94376	1.08e-24	3.71e-22
215456	-1.07278	7.16597	1.66e-24	5.58e-22
20410	1.12408	6.2641	1.77e-24	5.85e-22
28113	-0.974089	6.23169	2.1e-24	6.79e-22
11749	1.30776	6.09019	2.44e-24	7.73e-22
20962	-1.36278	6.87921	3.79e-24	1.18e-21
14961	-2.88878	2.2368	4.53e-24	1.39e-21
225908	-1.27658	5.80256	6.8e-24	2.04e-21
107986	-1.46075	5.35754	9.6e-24	2.84e-21
75665	-1.33046	5.6373	1.28e-23	3.72e-21
277396	1.1979	7.43709	1.8e-23	5.13e-21
329064	-2.07991	3.19716	2.34e-23	6.56e-21
330149	-2.25751	5.5331	2.6e-23	7.18e-21
268510	-1.79561	3.92359	3.43e-23	9.32e-21
17139	-3.24453	1.63165	3.91e-23	1.05e-20
13527	1.11781	5.78583	4.58e-23	1.21e-20
216860	-0.926988	6.92107	5.03e-23	1.31e-20
16998	1.28699	6.28648	5.52e-23	1.41e-20
50878	-1.18657	8.4645	8.1e-23	2.04e-20
20957	-1.35914	7.84303	1.08e-22	2.67e-20
69291	-1.24894	6.84886	6.06e-22	1.48e-19
58994	-1.63535	4.07442	6.13e-22	1.48e-19
243725	1.06588	6.75779	7.44e-22	1.77e-19
67981	-1.64421	5.81979	7.63e-22	1.79e-19
240087	-1.32346	7.78711	8.62e-22	1.99e-19
75801	-1.44133	6.19848	9.18e-22	2.1e-19
83559	-1.54374	4.41918	9.75e-22	2.2e-19
243529	-1.167	6.4657	1.14e-21	2.54e-19
207521	0.949015	7.51978	1.35e-21	2.97e-19
12877	-1.27801	6.10651	1.42e-21	3.07e-19
666528	-1.6879	5.03807	1.69e-21	3.62e-19
212085	-2.23007	4.17094	1.84e-21	3.89e-19
277973	-1.40377	4.3202	1.93e-21	4.02e-19
209091	-2.05118	4.36167	2.19e-21	4.53e-19
19266	1.26404	6.27664	2.59e-21	5.29e-19
212168	-0.974744	6.50959	2.93e-21	5.91e-19
209630	1.28381	5.04551	2.98e-21	5.94e-19
78373	-2.23649	2.45351	3.41e-21	6.69e-19
12633	1.07938	5.51624	3.43e-21	6.69e-19
384619	-1.80963	4.60329	5.86e-21	1.13e-18
320022	-2.16342	4.27723	6.31e-21	1.2e-18
18764	1.04398	6.35056	1.28e-20	2.41e-18
217410	0.875731	6.58039	1.44e-20	2.68e-18
77011	-1.27158	5.95628	1.52e-20	2.8e-18
60525	-1.19141	6.4905	2.08e-20	3.78e-18
672511	1.06121	7.28561	2.39e-20	4.31e-18
17771	-1.72398	4.11637	2.74e-20	4.89e-18
65247	-1.54904	5.10986	3.3e-20	5.83e-18
74161	-2.22432	2.43543	3.66e-20	6.41e-18
52398	0.930873	6.78856	3.7e-20	6.41e-18
69192	-0.817232	6.76567	3.8e-20	6.48e-18
12389	1.02568	6.79269	3.82e-20	6.48e-18
16709	0.862932	6.23525	3.9e-20	6.51e-18
233335	1.19397	5.37898	3.91e-20	6.51e-18
116838	-2.29202	3.18374	4.09e-20	6.74e-18
107868	-1.10857	5.46735	5.05e-20	8.25e-18
75178	-3.69543	2.48577	5.18e-20	8.37e-18
17142	-2.99917	1.55384	6.15e-20	9.85e-18
57342	1.0117	5.34318	6.24e-20	9.9e-18
12334	1.16604	4.98293	6.88e-20	1.08e-17
78267	0.969506	5.3227	1.12e-19	1.74e-17
209378	0.93342	7.21675	1.15e-19	1.76e-17
268480	-1.2522	4.81329	1.15e-19	1.76e-17
26362	1.21846	7.34872	1.27e-19	1.93e-17
21817	1.2659	4.85154	1.62e-19	2.43e-17
76478	-0.949181	5.97265	1.91e-19	2.85e-17
14573	1.26406	4.40565	1.97e-19	2.91e-17
64074	0.978794	8.23962	2.47e-19	3.62e-17
223921	-0.853504	6.17411	2.58e-19	3.75e-17
664799	-2.01384	3.72336	3.39e-19	4.88e-17
381110	1.08322	5.28975	3.45e-19	4.92e-17
72000	-1.65182	4.12191	3.49e-19	4.94e-17
216742	-1.18975	6.16838	4.16e-19	5.84e-17
320736	1.2095	5.27258	4.38e-19	6.1e-17
22003	1.03205	7.64748	5.96e-19	8.23e-17
209737	-0.899913	6.30155	6.56e-19	9e-17
83556	-1.1656	5.91515	7.13e-19	9.7e-17
26360	1.14811	5.745	8.96e-19	1.21e-16
12305	1.36288	6.52279	9.42e-19	1.26e-16
237246	-1.08104	5.39576	1.16e-18	1.55e-16
70911	-1.94576	4.12467	1.21e-18	1.59e-16
69640	-1.28796	4.69289	1.38e-18	1.81e-16
54712	1.50946	6.58948	1.45e-18	1.89e-16
105835	-0.925941	6.73997	1.77e-18	2.27e-16
13860	0.981777	6.11488	2.06e-18	2.64e-16
269610	-1.05505	5.49772	2.21e-18	2.81e-16
216190	0.754259	6.95423	2.36e-18	2.97e-16
83553	-0.954187	6.52343	2.43e-18	3.03e-16
236852	-1.96096	2.90439	2.57e-18	3.19e-16
15569	-1.03432	6.07869	2.59e-18	3.2e-16
230971	-1.50564	3.84201	3.05e-18	3.73e-16
16891	1.05124	5.57642	3.07e-18	3.73e-16
17218	-0.782067	8.05001	3.22e-18	3.89e-16
18073	0.917252	7.92986	3.9e-18	4.67e-16
74377	-1.64408	4.33402	3.95e-18	4.7e-16
17069	1.02503	5.95357	3.99e-18	4.71e-16
331416	-1.43475	4.18698	4.53e-18	5.32e-16
100048658	-1.08749	5.74528	4.67e-18	5.45e-16
105722	1.06322	5.70603	4.92e-18	5.69e-16
18003	1.42905	4.99285	5.17e-18	5.94e-16
242705	-1.68891	3.35796	5.72e-18	6.54e-16
319670	-1.43971	6.12362	6.57e-18	7.46e-16
69215	1.42696	3.34017	8.47e-18	9.54e-16
382231	-0.796768	6.59104	8.92e-18	9.98e-16
26423	1.10275	7.22183	9.01e-18	1e-15
74075	-0.896863	6.44115	9.76e-18	1.08e-15
269951	0.974684	6.24841	1.21e-17	1.33e-15
16773	0.928408	8.5501	1.22e-17	1.33e-15
18260	1.30494	4.36616	1.38e-17	1.5e-15
117589	1.1684	3.98526	1.44e-17	1.55e-15
231858	-0.771622	6.45839	1.46e-17	1.56e-15
71263	1.33479	6.20382	1.53e-17	1.62e-15
100040937	-4.58334	-0.0323756	1.58e-17	1.68e-15
75645	-1.23848	4.41382	1.72e-17	1.81e-15
71951	-0.927823	5.42272	1.8e-17	1.88e-15
16772	0.964322	6.51417	1.85e-17	1.92e-15
236266	-1.15073	7.18236	1.97e-17	2.03e-15
100503964	-2.8078	1.88566	1.98e-17	2.03e-15
78593	-1.48003	4.68507	2.04e-17	2.08e-15
76681	1.45668	3.50718	2.27e-17	2.31e-15
56739	-1.07553	5.18984	2.97e-17	2.99e-15
12501	-3.65271	1.19305	3.33e-17	3.33e-15
83555	-0.897707	6.45777	3.45e-17	3.42e-15
72043	0.834385	7.66576	3.45e-17	3.42e-15
106618	-0.711479	7.35437	3.65e-17	3.59e-15
22202	-0.789618	7.92839	3.72e-17	3.64e-15
241638	-1.1572	5.20265	3.95e-17	3.84e-15
208177	1.18121	4.82874	3.98e-17	3.85e-15
80892	1.23417	4.47164	4.27e-17	4.11e-15
93761	0.920379	6.29747	4.95e-17	4.74e-15
100039899	-3.02067	1.81776	5.13e-17	4.88e-15
68682	1.0717	6.58195	5.38e-17	5.1e-15
140570	1.10232	6.86853	5.95e-17	5.6e-15
98660	0.909874	6.48423	6.38e-17	5.97e-15
320404	1.21982	6.38871	6.48e-17	6.04e-15
101401	1.02171	5.68824	6.87e-17	6.36e-15
98733	1.10261	7.82887	7.79e-17	7.18e-15
17311	1.30024	6.867	7.95e-17	7.28e-15
228355	-1.03598	6.1775	9.73e-17	8.87e-15
228911	0.912569	6.64418	1.07e-16	9.7e-15
22295	1.23588	6.86442	1.08e-16	9.7e-15
14862	1.20676	8.37031	1.11e-16	9.96e-15
75104	0.977709	7.60919	1.12e-16	1e-14
83454	-0.851547	7.55136	1.16e-16	1.03e-14
74413	-1.62156	4.39098	1.29e-16	1.14e-14
232288	1.11242	5.28611	1.32e-16	1.16e-14
277154	1.00781	5.34047	1.34e-16	1.17e-14
100038419	1.43839	5.80691	1.34e-16	1.17e-14
11932	0.887997	7.69618	1.37e-16	1.18e-14
14595	0.844543	6.21665	1.45e-16	1.25e-14
21816	-2.06685	2.33577	1.53e-16	1.31e-14
18641	1.15968	5.03324	1.54e-16	1.31e-14
319475	-1.43344	5.03441	1.63e-16	1.38e-14
104725	0.985313	5.0518	1.66e-16	1.4e-14
12840	1.72625	2.61712	1.66e-16	1.4e-14
140557	-1.11503	8.2431	1.68e-16	1.4e-14
109624	0.863819	6.07685	1.83e-16	1.52e-14
16775	1.05303	5.40983	1.86e-16	1.54e-14
27528	0.958497	6.03816	1.9e-16	1.57e-14
93706	1.11484	5.77477	2.16e-16	1.77e-14
232174	0.928175	8.68949	2.36e-16	1.92e-14
72672	-0.868348	8.08982	2.77e-16	2.25e-14
320632	-0.680902	8.8096	3.61e-16	2.92e-14
71973	-1.18106	5.16484	3.93e-16	3.16e-14
227292	0.80533	6.04958	4.04e-16	3.23e-14
320924	1.04562	5.03954	4.11e-16	3.28e-14
245386	1.44256	4.7597	4.56e-16	3.61e-14
52377	0.962492	6.39798	4.77e-16	3.76e-14
20440	1.14327	5.37735	5.75e-16	4.52e-14
16651	1.11759	4.48605	6.15e-16	4.81e-14
121021	1.09285	4.26305	6.25e-16	4.87e-14
272158	-1.72888	3.39554	6.33e-16	4.91e-14
56615	1.07212	6.02083	6.83e-16	5.28e-14
207792	1.21486	5.34221	7.2e-16	5.53e-14
29811	1.01635	5.71348	7.32e-16	5.6e-14
21413	0.931027	6.37424	7.4e-16	5.64e-14
191578	-1.01173	4.93595	7.67e-16	5.82e-14
75234	-0.902596	6.51589	7.74e-16	5.84e-14
66929	-0.940505	6.35062	8.61e-16	6.47e-14
625599	-2.76635	1.16083	8.69e-16	6.5e-14
235627	-0.852415	5.96779	9.11e-16	6.79e-14
71241	-2.04779	3.85368	1.02e-15	7.55e-14
18105	0.940833	4.79622	1.05e-15	7.77e-14
104086	0.895322	4.99094	1.12e-15	8.24e-14
27081	0.91605	6.607	1.21e-15	8.88e-14
56191	-0.953241	6.0393	1.27e-15	9.29e-14
268591	1.06895	6.5307	1.28e-15	9.29e-14
102103	0.961614	4.93816	1.48e-15	1.07e-13
434438	-1.0614	5.95156	1.54e-15	1.11e-13
18514	0.962019	6.65832	1.76e-15	1.26e-13
11754	0.903753	6.18593	1.78e-15	1.27e-13
215789	0.908069	5.66056	1.8e-15	1.28e-13
245000	-1.0243	8.2483	1.92e-15	1.36e-13
110033	-0.750424	6.00669	2.06e-15	1.45e-13
56517	-1.01496	5.04708	2.2e-15	1.54e-13
21937	1.0371	5.95114	2.25e-15	1.57e-13
23992	1.02573	5.44037	2.27e-15	1.58e-13
11609	1.34794	3.49968	2.31e-15	1.6e-13
83558	-0.797197	7.38358	2.34e-15	1.62e-13
320299	-1.11011	6.58989	2.38e-15	1.64e-13
231668	1.04127	5.98207	2.43e-15	1.66e-13
67574	-0.771326	6.70514	2.64e-15	1.8e-13
18160	1.03226	7.66809	2.79e-15	1.9e-13
20965	-1.34458	3.33009	2.97e-15	2.01e-13
107338	-0.912285	7.13865	2.99e-15	2.01e-13
74469	-0.83784	8.73034	3.07e-15	2.06e-13
105559	0.814437	5.83281	3.34e-15	2.24e-13
74401	-2.17588	2.86521	3.49e-15	2.32e-13
72535	0.88426	5.55976	3.69e-15	2.45e-13
20102	0.867524	6.69121	3.7e-15	2.45e-13
73124	0.933743	5.6231	3.73e-15	2.46e-13
14683	0.913949	8.95016	3.91e-15	2.57e-13
15203	1.18192	4.90662	4.16e-15	2.72e-13
74055	1.2162	5.57489	4.3e-15	2.8e-13
12827	0.951726	8.77981	4.43e-15	2.87e-13
21824	0.821842	6.79034	4.53e-15	2.93e-13
16867	1.0189	6.05179	4.94e-15	3.18e-13
18676	1.04303	4.75847	5.35e-15	3.44e-13
665113	1.00549	6.0383	5.79e-15	3.7e-13
18484	0.812293	6.84794	5.92e-15	3.77e-13
67592	-1.61467	2.66239	5.96e-15	3.78e-13
50909	1.0112	6.01417	6.13e-15	3.88e-13
67610	-0.76088	6.51461	6.16e-15	3.88e-13
104015	-1.18472	6.02802	6.37e-15	4e-13
77057	1.38039	3.50764	6.8e-15	4.25e-13
17132	1.03306	4.69074	7.66e-15	4.77e-13
21812	-0.895253	6.94613	7.88e-15	4.89e-13
80876	1.0841	4.67261	7.95e-15	4.92e-13
53886	-1.40169	4.54093	8.57e-15	5.28e-13
22004	1.171	4.72081	9.24e-15	5.67e-13
380701	1.22316	5.36736	1.09e-14	6.65e-13
232560	-0.791236	7.41567	1.11e-14	6.78e-13
110796	1.02154	5.69603	1.22e-14	7.4e-13
50780	1.23215	5.1385	1.24e-14	7.49e-13
12722	1.25373	5.69707	1.26e-14	7.59e-13
72560	1.03728	5.08169	1.29e-14	7.73e-13
72973	-2.0786	3.63852	1.29e-14	7.73e-13
77048	-0.898684	6.81021	1.3e-14	7.75e-13
93747	0.822743	6.02312	1.3e-14	7.75e-13
94180	0.901887	9.43402	1.33e-14	7.9e-13
12833	0.867754	8.52389	1.39e-14	8.2e-13
17118	0.957986	7.46095	1.4e-14	8.23e-13
16576	-0.756535	5.83856	1.42e-14	8.34e-13
69389	-2.61497	1.44402	1.44e-14	8.41e-13
54366	1.17711	5.81478	1.61e-14	9.37e-13
76737	-0.710785	6.38232	1.63e-14	9.45e-13
217578	-0.924417	6.4037	1.76e-14	1.02e-12
238673	-1.13671	4.96745	1.77e-14	1.02e-12
16431	0.929221	6.37232	1.79e-14	1.03e-12
16155	1.02437	4.4206	1.89e-14	1.08e-12
268780	0.879198	6.52845	1.92e-14	1.09e-12
12406	1.01092	7.44412	2.03e-14	1.16e-12
11928	0.871013	8.94932	2.04e-14	1.16e-12
208968	1.01663	4.48967	2.12e-14	1.2e-12
75828	-1.35178	4.04363	2.22e-14	1.25e-12
76306	1.12758	3.88226	2.23e-14	1.25e-12
14463	1.0645	7.00339	2.28e-14	1.27e-12
22156	-0.993433	5.35481	2.32e-14	1.3e-12
268860	1.12131	6.36434	2.34e-14	1.3e-12
65256	1.31633	3.89847	2.42e-14	1.34e-12
66505	0.687103	6.62627	2.46e-14	1.36e-12
217333	1.35479	4.97089	2.52e-14	1.39e-12
19285	0.805822	7.52185	2.52e-14	1.39e-12
225579	1.28363	4.2131	2.6e-14	1.42e-12
12830	0.946255	6.91059	2.61e-14	1.42e-12
29809	-0.9396	5.86801	2.76e-14	1.5e-12
13649	1.00228	5.41787	2.83e-14	1.53e-12
209011	-1.00094	5.38253	2.88e-14	1.56e-12
24014	1.04422	4.31308	3e-14	1.62e-12
233876	-0.816095	6.40592	3.5e-14	1.88e-12
237847	1.00628	6.53442	3.7e-14	1.98e-12
20715	1.32503	5.47896	3.71e-14	1.98e-12
18479	-0.826143	5.96924	3.75e-14	2e-12
26886	-0.863862	4.97014	3.92e-14	2.08e-12
232811	-0.913705	5.92393	4.1e-14	2.17e-12
66190	-1.38159	5.21251	4.25e-14	2.24e-12
56741	0.83214	5.71993	4.77e-14	2.51e-12
75329	-1.02025	5.04659	4.89e-14	2.56e-12
50918	0.815738	5.98468	5.08e-14	2.65e-12
70861	0.78485	8.30963	5.13e-14	2.67e-12
57915	-0.67107	6.51311	5.18e-14	2.69e-12
22329	1.08065	8.16159	5.31e-14	2.74e-12
75735	0.827242	6.53262	5.31e-14	2.74e-12
17263	0.639115	7.58762	5.37e-14	2.77e-12
268527	0.984201	4.64975	5.56e-14	2.85e-12
226252	0.936139	5.3353	5.73e-14	2.93e-12
54563	-0.714599	7.42576	5.8e-14	2.96e-12
20269	1.60731	2.34359	6.51e-14	3.31e-12
76893	0.861724	5.83026	6.6e-14	3.34e-12
20148	1.05202	4.58228	6.65e-14	3.36e-12
66375	0.948436	5.23211	6.77e-14	3.41e-12
74256	-1.159	6.21288	6.78e-14	3.41e-12
20250	0.979468	8.57995	6.81e-14	3.41e-12
269593	-0.733503	7.36328	6.95e-14	3.47e-12
22222	0.97384	4.99546	7.05e-14	3.51e-12
22379	-1.03945	6.48679	7.1e-14	3.53e-12
12826	0.90551	9.32797	7.55e-14	3.74e-12
66222	1.02479	4.93955	8.37e-14	4.13e-12
72289	0.687368	9.63161	8.43e-14	4.15e-12
94214	1.11322	8.14505	8.53e-14	4.19e-12
70616	-0.750451	7.00733	8.67e-14	4.24e-12
17380	0.916751	6.27523	8.69e-14	4.24e-12
28169	0.897348	6.60305	8.93e-14	4.35e-12
17101	-0.736497	7.19379	9.37e-14	4.55e-12
214162	-0.771113	7.97645	9.55e-14	4.62e-12
14758	0.984447	5.71861	9.9e-14	4.78e-12
56758	0.799016	6.33774	1e-13	4.83e-12
106389	-1.63663	3.21419	1.01e-13	4.84e-12
22702	-1.82716	2.24504	1.01e-13	4.85e-12
70472	-1.02183	6.82132	1.05e-13	5e-12
16889	1.07018	4.19556	1.06e-13	5.04e-12
27359	1.15159	5.27514	1.1e-13	5.21e-12
18186	0.888479	6.04824	1.1e-13	5.21e-12
12751	0.918659	5.40363	1.11e-13	5.26e-12
50782	0.970981	4.88632	1.12e-13	5.26e-12
381290	0.669521	6.86463	1.13e-13	5.29e-12
14734	0.763281	5.70234	1.16e-13	5.4e-12
56745	1.11778	4.06673	1.16e-13	5.4e-12
20360	0.991291	6.89093	1.27e-13	5.92e-12
12828	0.894565	5.44303	1.29e-13	6e-12
11739	0.915293	6.42028	1.37e-13	6.33e-12
68732	0.898033	5.92181	1.43e-13	6.62e-12
68151	0.98445	5.10359	1.44e-13	6.63e-12
11670	0.983361	5.96033	1.5e-13	6.89e-12
22381	0.897328	7.04807	1.52e-13	6.95e-12
14609	1.26049	7.01842	1.53e-13	7.01e-12
207839	-0.736144	5.9489	1.54e-13	7.01e-12
68539	0.819961	6.65593	1.58e-13	7.17e-12
21961	0.829569	6.3834	1.58e-13	7.17e-12
231238	1.65092	5.56888	1.7e-13	7.66e-12
212753	-0.655411	6.67955	1.73e-13	7.78e-12
15492	1.08542	8.62601	1.82e-13	8.21e-12
20502	0.962939	5.29318	1.88e-13	8.42e-12
22147	-0.626435	8.74107	1.96e-13	8.78e-12
15485	1.89449	2.36165	1.97e-13	8.78e-12
18080	0.971717	4.69948	2.01e-13	8.96e-12
333639	1.12429	4.68651	2.03e-13	9e-12
217265	-1.31735	5.45127	2.21e-13	9.77e-12
56726	0.842934	5.83927	2.38e-13	1.05e-11
12675	-0.772558	7.41603	2.38e-13	1.05e-11
214899	-0.739768	8.67891	2.47e-13	1.08e-11
270084	1.18745	3.4991	2.56e-13	1.12e-11
15107	0.879924	6.89556	2.58e-13	1.13e-11
74081	-0.627714	7.29022	2.83e-13	1.23e-11
17385	1.11072	4.75664	2.84e-13	1.23e-11
22333	0.818605	6.81665	2.96e-13	1.29e-11
74694	1.72929	4.13218	3.12e-13	1.35e-11
235674	-1.17447	3.53656	3.17e-13	1.37e-11
16450	-0.685997	7.03789	3.26e-13	1.4e-11
84652	0.693311	6.63973	3.68e-13	1.58e-11
192734	1.3996	4.10698	3.86e-13	1.66e-11
100073351	-1.17824	4.52682	4.02e-13	1.72e-11
22117	1.05025	5.46088	4.1e-13	1.75e-11
11776	-0.673181	7.7594	4.26e-13	1.81e-11
114664	1.08072	4.21965	4.42e-13	1.88e-11
71988	-0.831489	7.36511	4.69e-13	1.99e-11
22402	0.949465	5.70039	4.71e-13	1.99e-11
15168	-1.46662	3.98465	4.73e-13	1.99e-11
100504230	0.721589	6.19245	4.93e-13	2.06e-11
83560	-0.751237	7.64356	4.94e-13	2.06e-11
226043	-0.9775	5.34331	4.95e-13	2.06e-11
17532	1.02896	4.96274	4.95e-13	2.06e-11
215653	0.972692	5.52596	5e-13	2.08e-11
232227	-0.65713	7.02245	5.03e-13	2.08e-11
78558	0.813412	7.61997	5.04e-13	2.08e-11
21807	0.697175	8.96765	5.31e-13	2.19e-11
104156	1.07842	4.80278	5.52e-13	2.27e-11
20937	-0.749833	6.74971	5.59e-13	2.29e-11
11767	-0.686362	6.6923	6.03e-13	2.47e-11
17075	-0.666047	6.27994	6.08e-13	2.49e-11
15202	-2.60398	1.51904	6.25e-13	2.55e-11
24066	1.54321	3.15218	6.33e-13	2.58e-11
75545	-2.19184	2.21767	6.85e-13	2.78e-11
21858	0.891815	7.07223	6.98e-13	2.83e-11
70044	-0.708221	5.81183	7.11e-13	2.87e-11
21814	0.911132	6.85408	7.41e-13	2.98e-11
70021	-0.726264	6.17068	7.43e-13	2.98e-11
13417	-0.729103	5.93889	7.43e-13	2.98e-11
67103	1.1059	5.1497	7.79e-13	3.12e-11
22698	-0.903318	5.27205	7.86e-13	3.14e-11
109672	0.952767	5.17222	7.92e-13	3.16e-11
230674	0.663431	6.36773	8.03e-13	3.19e-11
72281	1.27259	4.32571	8.2e-13	3.25e-11
77980	-0.633737	7.96449	8.23e-13	3.26e-11
15438	0.940282	4.80245	8.57e-13	3.38e-11
59041	-0.719298	7.68255	8.58e-13	3.38e-11
19242	1.09477	5.14571	8.67e-13	3.41e-11
319317	-0.83156	5.65145	8.93e-13	3.5e-11
631331	-1.45879	2.39675	8.97e-13	3.51e-11
223649	0.964113	6.34377	9.03e-13	3.52e-11
16776	-0.683859	7.6628	9.13e-13	3.56e-11
99439	-2.01784	1.47037	9.3e-13	3.61e-11
73582	-1.38188	3.22568	9.32e-13	3.61e-11
66264	0.898965	5.11266	9.58e-13	3.71e-11
218865	1.25231	3.34044	9.62e-13	3.71e-11
99543	0.933418	5.1069	9.7e-13	3.73e-11
11747	0.956307	5.92483	9.93e-13	3.81e-11
23959	1.47846	5.36276	9.96e-13	3.82e-11
50908	0.852546	7.2216	1.04e-12	3.98e-11
12036	1.18362	5.98506	1.08e-12	4.11e-11
223753	1.18992	6.54463	1.08e-12	4.12e-11
16971	0.905049	8.05611	1.09e-12	4.13e-11
319839	0.958896	5.05201	1.1e-12	4.17e-11
67991	0.738619	5.48219	1.11e-12	4.2e-11
16881	-0.622994	8.22791	1.17e-12	4.41e-11
12737	0.98737	5.31968	1.19e-12	4.48e-11
18187	0.955906	5.13561	1.2e-12	4.49e-11
74945	-4.46242	-0.718503	1.22e-12	4.56e-11
208618	1.11796	6.20945	1.22e-12	4.58e-11
21676	0.733579	5.77886	1.26e-12	4.69e-11
20732	-0.857885	5.37869	1.27e-12	4.74e-11
226519	0.743747	7.64489	1.28e-12	4.75e-11
12834	0.726573	7.88599	1.3e-12	4.82e-11
52538	0.812453	7.1085	1.33e-12	4.93e-11
13641	0.867538	6.61724	1.34e-12	4.95e-11
18033	0.825251	5.01689	1.37e-12	5.04e-11
17470	0.88058	5.42359	1.46e-12	5.36e-11
226421	1.46619	3.92033	1.46e-12	5.36e-11
13849	0.956805	6.74454	1.47e-12	5.4e-11
56219	0.999243	4.01173	1.52e-12	5.54e-11
81840	0.892728	6.65013	1.54e-12	5.62e-11
18481	0.978742	5.332	1.55e-12	5.62e-11
20692	0.989235	9.25493	1.58e-12	5.74e-11
232164	-0.787514	7.25406	1.61e-12	5.82e-11
17064	1.58617	4.10701	1.63e-12	5.89e-11
171170	-0.900844	5.21324	1.63e-12	5.89e-11
101565	-0.852634	7.452	1.65e-12	5.93e-11
216616	0.955933	4.42015	1.67e-12	6.01e-11
407823	0.705525	6.15339	1.75e-12	6.28e-11
320700	1.36172	2.66701	1.77e-12	6.34e-11
107767	0.755757	5.4695	1.82e-12	6.51e-11
64297	0.875004	5.92148	1.85e-12	6.59e-11
320183	1.06758	4.56435	1.94e-12	6.88e-11
214133	0.89883	4.64401	1.97e-12	7e-11
84505	-0.709383	7.98354	1.98e-12	7e-11
494448	0.725212	6.21886	2.03e-12	7.18e-11
67155	0.825449	7.00687	2.04e-12	7.19e-11
17268	1.06564	3.72518	2.07e-12	7.28e-11
57330	-0.594591	7.53494	2.07e-12	7.28e-11
108075	0.775954	8.23347	2.1e-12	7.36e-11
320706	0.896452	5.74596	2.13e-12	7.46e-11
67866	0.845297	5.18159	2.17e-12	7.56e-11
54613	1.1633	4.00247	2.19e-12	7.61e-11
244954	0.820123	9.16023	2.21e-12	7.68e-11
13982	0.946911	5.52827	2.26e-12	7.85e-11
27206	0.983217	7.25999	2.27e-12	7.86e-11
104859	-0.9499	5.96408	2.3e-12	7.93e-11
17692	1.08104	4.26292	2.36e-12	8.12e-11
13179	0.77344	7.76926	2.36e-12	8.12e-11
408066	1.10529	3.33095	2.37e-12	8.15e-11
319504	-1.03144	4.45161	2.38e-12	8.15e-11
79566	-0.730688	5.87657	2.43e-12	8.31e-11
11669	0.77497	7.57904	2.44e-12	8.32e-11
67689	1.25975	3.63934	2.55e-12	8.7e-11
27404	1.38178	2.6797	2.59e-12	8.82e-11
22063	-1.22305	4.40261	2.67e-12	9.06e-11
73910	1.04701	5.05016	2.68e-12	9.06e-11
277978	0.813542	4.99185	2.68e-12	9.06e-11
68039	-1.47322	2.62876	2.72e-12	9.18e-11
320910	1.41498	3.45262	2.82e-12	9.48e-11
73284	1.03063	4.22322	2.9e-12	9.75e-11
69538	0.899638	5.64639	2.92e-12	9.79e-11
211329	0.815066	5.02572	3.08e-12	1.03e-10
20377	0.72062	6.32169	3.12e-12	1.04e-10
64291	0.831552	5.46072	3.12e-12	1.04e-10
66131	-0.710044	6.74744	3.25e-12	1.08e-10
56376	-0.951107	5.60252	3.27e-12	1.09e-10
17387	0.99348	6.9471	3.33e-12	1.1e-10
108116	1.19006	4.44845	3.43e-12	1.13e-10
15571	-1.70308	3.17731	3.47e-12	1.15e-10
16337	1.04027	5.15057	3.54e-12	1.17e-10
12484	1.00433	6.34093	3.57e-12	1.17e-10
53328	0.647638	8.18632	3.58e-12	1.17e-10
72190	0.89926	4.63158	3.69e-12	1.21e-10
268739	0.871655	5.55469	3.8e-12	1.24e-10
18858	0.846626	5.66796	3.95e-12	1.29e-10
231214	0.904038	4.49751	4e-12	1.3e-10
207932	-0.638335	7.24549	4e-12	1.3e-10
24136	0.96757	5.75373	4.12e-12	1.34e-10
21853	-0.670748	6.74588	4.15e-12	1.35e-10
11568	0.888445	7.96483	4.18e-12	1.35e-10
11520	0.90291	4.88218	4.25e-12	1.37e-10
83925	0.884304	4.57858	4.25e-12	1.37e-10
216725	0.812672	5.17592	4.26e-12	1.37e-10
11668	0.842913	10.1317	4.58e-12	1.47e-10
269400	-0.649593	6.2341	4.59e-12	1.47e-10
65106	0.93243	4.43911	4.65e-12	1.49e-10
14431	0.985746	5.27311	4.74e-12	1.51e-10
15193	-0.849462	7.10027	4.8e-12	1.53e-10
68304	0.810657	5.19703	4.8e-12	1.53e-10
94216	1.01951	4.68466	4.81e-12	1.53e-10
19016	-1.72986	2.78098	4.89e-12	1.55e-10
76441	1.16517	7.7821	5.05e-12	1.6e-10
68859	0.968269	4.25913	5.16e-12	1.63e-10
13405	0.680058	5.94747	5.24e-12	1.65e-10
23876	0.866771	5.66084	5.25e-12	1.65e-10
16625	1.21386	4.27481	5.35e-12	1.68e-10
69784	1.00032	4.62763	5.61e-12	1.76e-10
60596	1.01714	4.7773	5.69e-12	1.78e-10
382243	-1.00788	4.52005	5.71e-12	1.78e-10
104099	0.95843	6.22008	5.89e-12	1.84e-10
18027	0.991933	5.1563	6.04e-12	1.88e-10
53860	0.944058	6.45044	6.17e-12	1.92e-10
70645	-1.03251	4.02645	6.24e-12	1.93e-10
319880	0.851168	5.60709	6.44e-12	1.99e-10
230103	1.04496	4.52928	6.64e-12	2.05e-10
381196	-1.25099	4.01528	6.86e-12	2.11e-10
14789	0.855619	4.83659	6.89e-12	2.12e-10
14149	0.801793	6.96617	6.9e-12	2.12e-10
114640	-2.94984	1.12406	6.91e-12	2.12e-10
214240	-2.44333	1.08211	7.08e-12	2.17e-10
116848	-0.685042	8.35469	7.26e-12	2.22e-10
68178	0.698985	6.38565	7.8e-12	2.38e-10
81879	-0.863544	5.42616	8.01e-12	2.44e-10
208869	-0.705841	7.51388	8.14e-12	2.47e-10
20856	0.904463	5.53905	8.19e-12	2.48e-10
52837	-0.72511	6.68693	8.27e-12	2.5e-10
140486	-0.65558	6.98111	8.36e-12	2.53e-10
67967	-0.72137	6.22561	8.39e-12	2.53e-10
622311	-1.69873	2.29531	8.64e-12	2.6e-10
59006	2.47281	0.305921	8.84e-12	2.66e-10
434866	-1.38617	2.42543	9.21e-12	2.76e-10
26920	-0.761646	7.63186	9.24e-12	2.77e-10
56248	0.801847	5.85557	9.43e-12	2.82e-10
225115	0.687785	6.53069	9.47e-12	2.83e-10
66684	0.95908	5.15018	9.51e-12	2.83e-10
78933	-3.19727	0.0364283	9.63e-12	2.86e-10
14118	0.810246	7.87068	9.69e-12	2.88e-10
240255	-0.87923	6.51206	9.89e-12	2.93e-10
259302	1.09722	5.93813	9.97e-12	2.95e-10
73447	0.78282	5.55629	1e-11	2.96e-10
74069	1.78325	3.17414	1.01e-11	2.97e-10
67776	0.778875	4.91061	1.01e-11	2.97e-10
56516	0.750489	6.06286	1.02e-11	3.01e-10
434130	0.942057	5.6255	1.03e-11	3.01e-10
23928	0.955882	7.39514	1.05e-11	3.07e-10
223435	0.746623	6.36098	1.06e-11	3.09e-10
214505	-1.02423	4.48972	1.06e-11	3.1e-10
21859	0.969768	6.50857	1.1e-11	3.22e-10
77574	0.995151	5.4595	1.11e-11	3.24e-10
210789	0.78904	5.20809	1.12e-11	3.25e-10
211484	-1.42616	4.28474	1.13e-11	3.29e-10
14726	0.892112	5.58028	1.15e-11	3.33e-10
77018	0.922921	4.24846	1.17e-11	3.37e-10
18973	-0.696283	8.52282	1.17e-11	3.37e-10
14675	1.20326	4.34796	1.18e-11	3.41e-10
140709	1.01897	5.37432	1.19e-11	3.43e-10
71846	-0.691494	7.01807	1.23e-11	3.53e-10
320429	0.62664	9.04909	1.23e-11	3.54e-10
225608	1.42813	4.58668	1.24e-11	3.54e-10
12373	0.947702	4.93195	1.24e-11	3.54e-10
71228	0.681261	5.95854	1.24e-11	3.54e-10
79196	0.975052	4.56275	1.25e-11	3.57e-10
16425	1.04057	5.1876	1.26e-11	3.59e-10
11819	0.730984	5.98826	1.27e-11	3.61e-10
20975	1.1488	4.65247	1.28e-11	3.63e-10
58180	-0.603777	6.62208	1.35e-11	3.8e-10
72823	1.00159	4.79116	1.39e-11	3.93e-10
208628	-0.611571	6.95544	1.41e-11	3.98e-10
227731	-0.685806	5.83744	1.42e-11	3.98e-10
13619	-0.706085	6.86499	1.42e-11	3.98e-10
14745	1.3727	3.51243	1.42e-11	3.98e-10
108100	-0.666848	5.72733	1.42e-11	3.98e-10
218194	1.04281	3.5996	1.42e-11	3.98e-10
20361	1.07374	6.88461	1.44e-11	4.01e-10
320165	0.982074	7.14114	1.47e-11	4.1e-10
18783	1.2086	3.35894	1.53e-11	4.25e-10
22418	0.9389	4.85684	1.55e-11	4.3e-10
68659	0.974542	5.20622	1.57e-11	4.36e-10
97827	-0.921835	5.62254	1.57e-11	4.36e-10
68738	1.06943	4.95682	1.59e-11	4.4e-10
17984	0.750694	6.18821	1.62e-11	4.46e-10
105501	0.92084	7.72126	1.64e-11	4.52e-10
74466	-1.84994	1.96294	1.65e-11	4.54e-10
434778	1.35722	4.0252	1.67e-11	4.58e-10
30794	1.1669	4.91442	1.67e-11	4.58e-10
19746	-1.40123	2.5539	1.68e-11	4.6e-10
12190	-0.869183	7.94086	1.69e-11	4.61e-10
102595	0.920683	5.51626	1.72e-11	4.71e-10
237877	-0.779575	7.04667	1.75e-11	4.76e-10
243382	1.11034	4.15212	1.86e-11	5.06e-10
72205	0.917825	4.06761	1.87e-11	5.09e-10
12306	0.864657	6.84595	1.98e-11	5.37e-10
171486	0.701901	5.45051	1.99e-11	5.38e-10
117229	-1.74877	2.3084	2.03e-11	5.49e-10
74761	0.971958	4.51465	2.08e-11	5.62e-10
13998	-0.803808	6.74096	2.15e-11	5.8e-10
17880	1.07476	4.97432	2.17e-11	5.83e-10
13809	1.0626	3.91479	2.18e-11	5.86e-10
240185	0.645246	7.07934	2.22e-11	5.95e-10
104027	0.941175	5.3395	2.24e-11	6.01e-10
230594	-0.658496	7.65526	2.25e-11	6.02e-10
214459	-0.631799	7.49659	2.27e-11	6.07e-10
69288	0.985182	4.81799	2.29e-11	6.1e-10
11363	0.709074	6.04598	2.34e-11	6.23e-10
76850	-0.999054	4.89851	2.38e-11	6.33e-10
14132	0.861317	5.6225	2.42e-11	6.41e-10
240697	-1.99674	1.96335	2.44e-11	6.46e-10
619332	-1.21387	4.23787	2.58e-11	6.82e-10
320696	-1.23445	3.53228	2.58e-11	6.82e-10
54650	-0.59401	7.47777	2.59e-11	6.82e-10
12448	-1.03762	5.0856	2.63e-11	6.93e-10
12825	0.723763	10.2464	2.68e-11	7.04e-10
16826	1.15802	3.57298	2.73e-11	7.16e-10
50932	-0.639962	7.13979	2.77e-11	7.26e-10
214579	0.90273	4.6255	2.79e-11	7.3e-10
20348	1.11979	6.2251	2.86e-11	7.47e-10
28193	0.73897	5.95792	2.9e-11	7.56e-10
19294	1.19804	6.49852	2.93e-11	7.64e-10
233328	0.963051	4.06078	2.95e-11	7.66e-10
12338	1.60835	5.66971	2.96e-11	7.68e-10
22634	0.639468	6.48465	2.97e-11	7.7e-10
22228	0.805505	6.58161	3.03e-11	7.85e-10
20363	0.827389	6.57066	3.04e-11	7.85e-10
17260	1.0615	4.75808	3.08e-11	7.95e-10
74325	0.996323	5.23261	3.12e-11	8.04e-10
21788	0.877248	4.91424	3.19e-11	8.2e-10
28146	0.791452	6.67885	3.23e-11	8.3e-10
11745	1.10781	3.46412	3.24e-11	8.32e-10
71994	0.752657	7.26568	3.27e-11	8.38e-10
20899	-0.665872	8.88074	3.29e-11	8.4e-10
20317	0.733554	5.87455	3.31e-11	8.44e-10
57354	-0.614661	7.15147	3.32e-11	8.46e-10
65963	0.967655	5.84863	3.35e-11	8.54e-10
13602	0.961731	7.19922	3.37e-11	8.56e-10
74521	-1.07941	4.92775	3.37e-11	8.56e-10
66388	-1.00109	4.01313	3.38e-11	8.57e-10
16777	0.761649	8.50465	3.64e-11	9.21e-10
319263	0.632975	5.87015	3.65e-11	9.23e-10
72345	0.787729	5.21247	3.69e-11	9.32e-10
77110	-0.578661	7.18032	3.84e-11	9.66e-10
214048	-0.801236	6.39551	3.9e-11	9.82e-10
21985	0.79544	5.66474	3.97e-11	9.98e-10
70546	1.19089	4.61337	3.98e-11	9.98e-10
230590	-0.865827	5.26872	4.01e-11	1.01e-09
114479	-1.93641	2.05584	4.06e-11	1.02e-09
170643	0.830623	4.75299	4.14e-11	1.03e-09
11761	0.944177	4.43598	4.2e-11	1.05e-09
19116	0.869279	6.6933	4.26e-11	1.06e-09
18214	0.879616	5.66664	4.3e-11	1.07e-09
11482	0.951562	4.83221	4.46e-11	1.11e-09
71785	1.27493	3.19559	4.5e-11	1.12e-09
69772	1.40907	2.19399	4.56e-11	1.13e-09
246221	1.23553	3.92278	4.58e-11	1.13e-09
241556	0.930815	4.97609	4.6e-11	1.14e-09
432572	-0.707311	6.55037	4.81e-11	1.19e-09
628012	-4.43011	-1.04155	5.03e-11	1.24e-09
319177	-2.72813	0.17983	5.12e-11	1.26e-09
98932	1.02176	6.02379	5.27e-11	1.29e-09
22352	0.948501	7.34609	5.29e-11	1.3e-09
12890	1.1587	3.19253	5.32e-11	1.3e-09
13497	0.957511	4.56067	5.4e-11	1.32e-09
18616	0.704703	6.95442	5.59e-11	1.36e-09
27410	-0.599049	6.18018	5.81e-11	1.42e-09
207819	-1.60376	2.03122	5.86e-11	1.43e-09
75379	-1.25755	2.49239	6.02e-11	1.46e-09
76044	-0.754104	7.48937	6.03e-11	1.46e-09
59024	-0.615746	7.57871	6.03e-11	1.46e-09
81799	0.936494	4.1185	6.1e-11	1.48e-09
18015	-0.565829	7.50067	6.38e-11	1.54e-09
78586	-0.789254	6.17522	6.42e-11	1.55e-09
241688	-1.03551	4.96346	6.42e-11	1.55e-09
14270	-0.753391	6.36122	6.72e-11	1.62e-09
16597	1.05898	3.7986	6.73e-11	1.62e-09
13924	1.20948	4.86349	6.74e-11	1.62e-09
17436	0.723292	8.77567	6.84e-11	1.64e-09
246155	-0.948665	4.33158	6.94e-11	1.66e-09
69430	-1.20617	3.86825	7.1e-11	1.7e-09
320040	1.64092	1.6039	7.18e-11	1.71e-09
50785	0.89358	5.5967	7.28e-11	1.73e-09
228026	0.785093	5.63791	7.29e-11	1.73e-09
20897	1.47686	3.88489	7.31e-11	1.74e-09
213783	0.9584	5.75885	7.47e-11	1.77e-09
70784	1.31615	5.53083	7.58e-11	1.8e-09
67016	0.599407	6.59341	7.69e-11	1.82e-09
19672	0.715717	5.70621	7.72e-11	1.82e-09
192657	-1.07182	4.84638	7.72e-11	1.82e-09
74735	1.30005	2.4898	8.19e-11	1.93e-09
225362	1.13718	5.95314	8.2e-11	1.93e-09
106504	-0.714764	6.86249	8.3e-11	1.95e-09
58521	0.750976	6.92641	8.31e-11	1.95e-09
18598	-1.28035	2.95545	8.52e-11	2e-09
240442	-0.588793	6.18175	8.55e-11	2e-09
209086	1.06521	3.55337	8.56e-11	2e-09
19328	0.819385	5.45492	8.86e-11	2.07e-09
13132	0.787416	5.2665	8.88e-11	2.07e-09
268902	1.07581	3.57989	8.9e-11	2.07e-09
97112	-0.666204	6.1512	8.95e-11	2.08e-09
24064	0.906349	3.89431	9e-11	2.09e-09
269823	1.01938	4.29972	9.05e-11	2.1e-09
70428	-0.598232	6.73081	9.19e-11	2.13e-09
67117	0.81418	5.25334	9.28e-11	2.15e-09
338523	0.555698	7.63956	9.64e-11	2.23e-09
26972	-1.46582	3.05292	9.72e-11	2.24e-09
20657	0.952492	5.58081	9.74e-11	2.24e-09
15436	1.08045	4.2226	9.82e-11	2.26e-09
380912	0.778794	6.22391	9.85e-11	2.26e-09
68107	-1.49087	2.8658	9.86e-11	2.26e-09
244871	0.715786	5.02697	1.01e-10	2.31e-09
56217	-0.868877	6.52481	1.02e-10	2.33e-09
100502789	-2.00436	1.61416	1.02e-10	2.34e-09
18595	0.912018	8.09426	1.02e-10	2.34e-09
26940	-0.66073	5.73151	1.03e-10	2.34e-09
21833	1.1624	6.42185	1.04e-10	2.36e-09
320078	0.830303	6.11064	1.04e-10	2.36e-09
234878	1.30918	6.00372	1.05e-10	2.39e-09
18685	-0.802092	6.3418	1.06e-10	2.4e-09
14457	1.07146	6.44815	1.06e-10	2.41e-09
434869	-1.04809	3.63484	1.08e-10	2.43e-09
71862	-1.62217	2.27103	1.1e-10	2.48e-09
15159	-0.601047	6.62787	1.11e-10	2.5e-09
17936	0.832514	5.72205	1.18e-10	2.65e-09
12818	0.856047	6.50834	1.19e-10	2.67e-09
75826	-0.714124	6.68544	1.22e-10	2.74e-09
67454	0.760243	4.86735	1.26e-10	2.83e-09
14772	-1.09599	4.18402	1.28e-10	2.86e-09
51800	0.894244	5.30348	1.28e-10	2.86e-09
19128	0.730175	5.46659	1.32e-10	2.95e-09
52118	1.08411	4.18324	1.33e-10	2.96e-09
216516	-0.666827	5.94515	1.33e-10	2.96e-09
13836	1.03099	4.5721	1.37e-10	3.06e-09
83457	-1.58465	2.09304	1.38e-10	3.06e-09
353130	-4.89091	-0.629647	1.39e-10	3.08e-09
192166	1.0907	4.57819	1.39e-10	3.08e-09
12545	-0.685652	6.72854	1.42e-10	3.14e-09
65113	0.766966	7.28075	1.46e-10	3.23e-09
11881	0.721936	5.36625	1.47e-10	3.24e-09
12562	1.02412	5.80004	1.47e-10	3.24e-09
229707	-0.66583	5.5731	1.48e-10	3.25e-09
236891	-1.87106	1.13091	1.48e-10	3.25e-09
106522	1.01608	6.67363	1.49e-10	3.28e-09
108089	0.85711	6.06911	1.54e-10	3.38e-09
69938	1.40778	3.99397	1.54e-10	3.38e-09
20663	0.729755	5.13329	1.54e-10	3.38e-09
27084	-1.22009	3.16703	1.58e-10	3.45e-09
56700	1.03061	4.31428	1.6e-10	3.49e-09
407800	0.861216	4.17704	1.6e-10	3.5e-09
216578	-0.835183	5.99976	1.61e-10	3.52e-09
100503884	1.52867	1.54032	1.62e-10	3.53e-09
20719	0.741238	6.80534	1.62e-10	3.53e-09
74106	-0.654919	6.36006	1.68e-10	3.64e-09
11606	0.879815	5.21278	1.7e-10	3.68e-09
12111	0.798546	6.59496	1.73e-10	3.73e-09
99633	0.880642	5.68487	1.75e-10	3.78e-09
76768	-3.23575	-0.687978	1.79e-10	3.86e-09
12817	0.916694	4.32449	1.8e-10	3.89e-09
12576	1.0443	4.22532	1.82e-10	3.93e-09
14863	1.01311	7.72441	1.87e-10	4.01e-09
17158	0.770957	7.03454	1.88e-10	4.04e-09
55936	0.832381	4.59951	1.91e-10	4.1e-09
215819	0.935517	5.83886	1.91e-10	4.1e-09
70419	-1.33258	2.51332	1.92e-10	4.1e-09
68815	-0.611047	7.10513	1.92e-10	4.1e-09
67071	-0.673088	6.28178	1.97e-10	4.2e-09
74229	0.900936	4.44677	1.97e-10	4.2e-09
666173	-0.590754	7.53121	2.01e-10	4.27e-09
112403	-0.638238	6.19214	2.05e-10	4.36e-09
50760	1.13366	4.3797	2.06e-10	4.36e-09
17698	0.668388	6.58745	2.09e-10	4.43e-09
228543	-1.32562	3.01657	2.11e-10	4.46e-09
209005	-1.33974	2.39345	2.19e-10	4.64e-09
233575	0.727797	5.03041	2.2e-10	4.65e-09
70461	0.821886	5.74182	2.21e-10	4.66e-09
54006	-0.595396	6.12833	2.27e-10	4.78e-09
216136	0.92896	4.21018	2.29e-10	4.82e-09
408193	-2.64543	2.0733	2.32e-10	4.89e-09
13047	-0.704736	5.60551	2.33e-10	4.9e-09
18542	0.826408	7.59162	2.34e-10	4.9e-09
69019	0.786447	4.98149	2.43e-10	5.09e-09
14219	1.24937	5.65228	2.44e-10	5.1e-09
228913	-0.584688	7.63788	2.45e-10	5.12e-09
216233	1.3147	4.8675	2.46e-10	5.14e-09
16324	1.35534	6.49007	2.49e-10	5.19e-09
229445	0.858874	4.75714	2.49e-10	5.19e-09
330301	-1.34224	2.86791	2.51e-10	5.22e-09
56693	0.770179	5.78757	2.59e-10	5.37e-09
208043	0.746408	5.21614	2.63e-10	5.46e-09
67125	0.769732	5.08197	2.68e-10	5.55e-09
213435	1.78299	1.16705	2.7e-10	5.59e-09
320709	1.40403	2.2238	2.71e-10	5.6e-09
214642	0.774862	6.57025	2.72e-10	5.6e-09
15064	0.975141	4.33204	2.75e-10	5.67e-09
50915	0.711529	6.0807	2.76e-10	5.68e-09
12050	0.702579	5.98039	2.76e-10	5.68e-09
73075	-1.54311	1.63678	2.77e-10	5.68e-09
14632	0.729536	5.412	2.78e-10	5.7e-09
245607	0.703552	5.64635	2.78e-10	5.7e-09
329324	-0.868457	4.18188	2.82e-10	5.78e-09
72313	0.780545	6.27325	2.84e-10	5.81e-09
56734	1.03681	5.8541	2.86e-10	5.84e-09
67800	-0.601645	6.6895	3.02e-10	6.16e-09
235439	-0.606686	9.50818	3.03e-10	6.18e-09
67749	0.832479	6.74581	3.06e-10	6.22e-09
668212	-0.843062	4.13348	3.09e-10	6.27e-09
50765	-1.32525	2.56784	3.13e-10	6.36e-09
66679	-0.564241	6.83567	3.16e-10	6.41e-09
27357	1.01696	3.58435	3.27e-10	6.62e-09
30957	-0.590328	7.70591	3.28e-10	6.64e-09
68498	0.886504	4.16497	3.29e-10	6.65e-09
75723	0.786655	5.12765	3.3e-10	6.67e-09
100503783	-3.01575	-0.0573099	3.34e-10	6.73e-09
26968	0.807653	5.47887	3.42e-10	6.89e-09
18823	0.829949	4.15096	3.44e-10	6.91e-09
227446	-0.617823	6.83907	3.51e-10	7.05e-09
231997	0.924331	4.57841	3.52e-10	7.06e-09
12544	-0.624504	6.56021	3.55e-10	7.12e-09
12390	0.969982	4.16149	3.57e-10	7.15e-09
213760	-0.676649	5.47957	3.57e-10	7.15e-09
59033	-0.779528	5.03706	3.73e-10	7.45e-09
105245	0.63836	7.32917	3.86e-10	7.7e-09
209497	0.81101	6.61876	3.88e-10	7.73e-09
12333	0.902724	4.76635	3.88e-10	7.73e-09
229473	-0.594642	7.10097	4.12e-10	8.18e-09
52668	0.779533	5.17317	4.17e-10	8.28e-09
16565	-0.575079	6.51415	4.24e-10	8.4e-09
20135	-0.959818	5.71745	4.28e-10	8.47e-09
214901	-0.545612	7.16596	4.39e-10	8.69e-09
13542	-0.584051	6.98475	4.42e-10	8.74e-09
11658	-0.752771	5.22839	4.43e-10	8.74e-09
320712	0.851928	4.77279	4.44e-10	8.74e-09
105988	-0.572253	7.86763	4.47e-10	8.81e-09
14456	0.803204	8.00009	4.48e-10	8.81e-09
14184	-0.843249	4.98922	4.49e-10	8.83e-09
209550	-1.78807	3.22079	4.53e-10	8.9e-09
208440	-0.778814	6.09056	4.62e-10	9.06e-09
23854	0.933355	4.02163	4.63e-10	9.07e-09
20681	1.38688	4.92977	4.67e-10	9.12e-09
18175	-1.19476	2.70591	4.8e-10	9.39e-09
30841	-0.595527	6.38639	4.85e-10	9.45e-09
76976	0.8867	4.59051	4.85e-10	9.45e-09
380709	-1.47525	3.68517	4.85e-10	9.45e-09
319634	-1.37431	3.29678	4.86e-10	9.45e-09
56332	1.21045	5.95606	4.87e-10	9.47e-09
109552	0.819378	4.76815	4.91e-10	9.52e-09
18576	-0.705904	5.61666	4.92e-10	9.54e-09
215615	1.1408	3.56088	4.95e-10	9.59e-09
20682	1.35216	5.83426	5.1e-10	9.85e-09
239528	0.722233	5.05711	5.1e-10	9.85e-09
23872	0.788019	4.48381	5.1e-10	9.85e-09
22619	0.709768	5.03438	5.19e-10	9.99e-09
70974	-0.645515	7.56723	5.34e-10	1.03e-08
15902	1.06346	5.64765	5.42e-10	1.04e-08
14667	1.03375	7.49523	5.44e-10	1.05e-08
21815	1.13447	4.41654	5.47e-10	1.05e-08
18710	-0.575768	7.65082	5.49e-10	1.05e-08
97064	0.850779	5.47477	5.49e-10	1.05e-08
20341	0.834088	4.80617	5.55e-10	1.06e-08
330319	0.921887	6.91839	5.62e-10	1.07e-08
320563	1.70327	3.90475	5.67e-10	1.08e-08
22420	0.984438	6.54911	5.68e-10	1.08e-08
77097	-0.684297	7.42331	5.71e-10	1.09e-08
81535	0.808887	5.60917	5.76e-10	1.09e-08
235041	0.552788	6.5514	5.76e-10	1.09e-08
16880	0.696801	6.87139	5.8e-10	1.1e-08
102442	-0.783794	5.86165	5.86e-10	1.11e-08
106042	0.753995	5.02373	5.87e-10	1.11e-08
72391	-1.51424	2.83677	6.02e-10	1.14e-08
24056	1.08808	6.17897	6.04e-10	1.14e-08
68262	1.31796	4.86493	6.06e-10	1.14e-08
16956	1.33348	4.41998	6.07e-10	1.14e-08
231147	1.11097	3.92516	6.1e-10	1.15e-08
20315	0.832163	5.78237	6.2e-10	1.17e-08
14275	0.9484	5.07846	6.21e-10	1.17e-08
13605	-0.66357	6.51395	6.24e-10	1.17e-08
80884	0.781419	7.25799	6.24e-10	1.17e-08
16419	0.773615	5.37477	6.24e-10	1.17e-08
237010	2.16786	0.495964	6.25e-10	1.17e-08
68617	0.988284	6.24626	6.37e-10	1.19e-08
54324	0.894232	4.20392	6.46e-10	1.21e-08
230145	-0.600777	5.97401	6.49e-10	1.21e-08
101694	-0.896324	3.79375	6.51e-10	1.21e-08
16594	-0.597189	6.419	6.55e-10	1.22e-08
19038	0.828212	5.83877	6.63e-10	1.23e-08
330662	0.664027	5.8678	6.7e-10	1.24e-08
66725	1.01147	3.736	6.78e-10	1.26e-08
225791	0.958181	5.42264	6.82e-10	1.26e-08
20378	1.85329	3.3934	6.98e-10	1.29e-08
244879	-0.689171	7.13109	7.03e-10	1.3e-08
53945	0.970151	3.86006	7.22e-10	1.33e-08
14870	0.804468	4.42881	7.23e-10	1.33e-08
81018	-0.550688	7.37189	7.24e-10	1.33e-08
226751	-0.613052	7.78098	7.29e-10	1.34e-08
54354	0.714338	4.77811	7.31e-10	1.34e-08
12189	-0.591707	7.47393	7.33e-10	1.35e-08
107094	-0.616554	7.39336	7.78e-10	1.43e-08
78783	-0.542483	7.18463	7.82e-10	1.43e-08
21991	0.75246	6.32862	7.86e-10	1.44e-08
29817	0.929607	7.64642	7.91e-10	1.45e-08
19299	0.639818	6.40472	8.32e-10	1.52e-08
67374	1.26982	5.7191	8.4e-10	1.53e-08
72007	0.693276	6.78754	8.6e-10	1.57e-08
216148	1.109	4.63981	8.74e-10	1.59e-08
100568459	-1.56035	4.99305	9.15e-10	1.66e-08
235559	-0.620188	7.8479	9.31e-10	1.69e-08
240476	-0.632865	5.51122	9.49e-10	1.72e-08
74123	1.05314	5.67773	1.01e-09	1.83e-08
21881	0.728567	6.64972	1.01e-09	1.83e-08
19662	-0.767432	4.83766	1.02e-09	1.85e-08
68014	-0.68089	5.75607	1.02e-09	1.85e-08
208777	0.780446	4.72901	1.04e-09	1.87e-08
18784	1.07161	3.80928	1.05e-09	1.9e-08
207474	1.16973	2.48597	1.06e-09	1.91e-08
22174	0.653007	7.56517	1.06e-09	1.91e-08
74030	0.807192	4.60119	1.09e-09	1.96e-08
76561	0.949034	4.31878	1.11e-09	2e-08
71914	0.793294	4.6715	1.14e-09	2.04e-08
17918	-0.642005	7.03909	1.14e-09	2.05e-08
631145	-1.44345	2.65679	1.15e-09	2.06e-08
64136	-1.07811	4.27404	1.16e-09	2.08e-08
99371	-0.56803	6.84686	1.17e-09	2.09e-08
209837	1.21476	4.5489	1.18e-09	2.11e-08
107702	0.675524	6.6002	1.21e-09	2.15e-08
68303	0.935294	4.69555	1.21e-09	2.15e-08
53324	-0.838875	5.39471	1.22e-09	2.17e-08
71653	1.0381	5.32823	1.25e-09	2.22e-08
217835	0.837243	4.14096	1.25e-09	2.22e-08
208104	-0.537795	7.27162	1.26e-09	2.24e-08
239337	1.02949	4.13085	1.27e-09	2.25e-08
11512	0.796505	5.16729	1.27e-09	2.25e-08
77053	-0.59122	7.20356	1.28e-09	2.26e-08
27999	0.85179	5.26085	1.28e-09	2.26e-08
238247	0.645581	5.36475	1.28e-09	2.26e-08
66648	-0.560344	6.49958	1.3e-09	2.29e-08
22129	-0.590976	8.18922	1.31e-09	2.31e-08
15118	-0.962692	3.9096	1.32e-09	2.32e-08
545551	-1.60254	1.53238	1.32e-09	2.32e-08
14230	0.602747	6.03363	1.35e-09	2.36e-08
269023	1.10277	3.7271	1.4e-09	2.45e-08
26377	1.04259	3.16609	1.41e-09	2.47e-08
227059	0.575798	6.05314	1.43e-09	2.5e-08
98170	0.712641	6.99173	1.44e-09	2.51e-08
12490	0.821883	6.11184	1.44e-09	2.52e-08
66948	0.698601	5.5711	1.45e-09	2.52e-08
67338	-0.611792	5.76094	1.46e-09	2.55e-08
381678	-0.71695	7.66645	1.47e-09	2.55e-08
18295	0.767847	5.83476	1.48e-09	2.57e-08
226525	-0.691573	6.48702	1.5e-09	2.6e-08
78618	0.571669	5.96689	1.5e-09	2.61e-08
23893	1.47264	3.7417	1.52e-09	2.63e-08
11757	0.803773	6.14627	1.52e-09	2.63e-08
72691	1.1992	3.0802	1.52e-09	2.63e-08
74257	1.08797	4.2396	1.52e-09	2.63e-08
79263	-0.695625	5.57234	1.53e-09	2.64e-08
17225	4.09888	-0.597785	1.55e-09	2.67e-08
20356	0.862535	5.28195	1.55e-09	2.68e-08
16796	0.740848	6.0366	1.58e-09	2.71e-08
212483	-0.713326	6.40375	1.58e-09	2.72e-08
56508	0.977189	4.01407	1.58e-09	2.72e-08
75339	-0.752454	7.5285	1.62e-09	2.78e-08
12934	0.741196	4.83135	1.62e-09	2.79e-08
70127	1.5817	2.2551	1.63e-09	2.79e-08
18424	2.89536	-0.569951	1.63e-09	2.79e-08
227960	0.679427	5.9717	1.63e-09	2.79e-08
223828	-0.604389	6.4047	1.63e-09	2.79e-08
360013	0.576349	6.60772	1.65e-09	2.81e-08
14085	1.20347	3.30249	1.65e-09	2.81e-08
192200	-6.95464	-1.89659	1.65e-09	2.81e-08
108153	0.769923	4.98879	1.65e-09	2.81e-08
66940	0.837133	4.86168	1.67e-09	2.83e-08
20708	1.11018	3.61519	1.67e-09	2.84e-08
626596	1.18608	3.49753	1.67e-09	2.84e-08
70737	0.625918	7.48205	1.69e-09	2.86e-08
268301	0.662282	5.59671	1.7e-09	2.87e-08
14701	0.742421	6.63871	1.71e-09	2.89e-08
21954	1.07925	5.87272	1.79e-09	3.02e-08
108857	-0.636174	8.36779	1.8e-09	3.04e-08
53972	1.05255	3.38279	1.8e-09	3.04e-08
66674	-0.929626	5.05313	1.8e-09	3.04e-08
22154	0.655595	6.47328	1.81e-09	3.04e-08
50887	0.703945	5.37855	1.82e-09	3.07e-08
54635	1.20738	3.06979	1.85e-09	3.11e-08
52502	0.733143	6.69146	1.88e-09	3.15e-08
54003	-0.811328	4.28183	1.93e-09	3.24e-08
272636	0.81759	5.28046	1.94e-09	3.25e-08
67416	0.835647	6.36501	1.95e-09	3.25e-08
13476	0.640352	6.20557	1.95e-09	3.25e-08
20415	1.34838	5.1301	1.95e-09	3.25e-08
66098	-0.677448	5.37384	1.95e-09	3.26e-08
67095	0.864451	6.09099	1.97e-09	3.28e-08
20287	0.867148	4.70937	1.97e-09	3.28e-08
71778	0.84642	5.07106	1.99e-09	3.31e-08
19075	-0.756091	5.7981	2e-09	3.32e-08
68524	-0.546332	6.5664	2.01e-09	3.34e-08
16886	-0.670645	5.94213	2.06e-09	3.42e-08
140481	0.69179	6.8931	2.07e-09	3.42e-08
17388	1.273	3.01473	2.08e-09	3.44e-08
664994	0.833626	4.77137	2.08e-09	3.44e-08
20444	0.728176	6.42749	2.12e-09	3.51e-08
11920	-0.657541	8.48938	2.14e-09	3.53e-08
22431	1.0513	6.37969	2.15e-09	3.54e-08
226255	0.775893	5.59505	2.17e-09	3.58e-08
15529	0.765224	4.91972	2.18e-09	3.59e-08
110821	0.935583	4.15383	2.18e-09	3.59e-08
12977	0.869173	4.55406	2.18e-09	3.59e-08
117606	0.84831	5.60986	2.22e-09	3.64e-08
193022	1.50629	2.7695	2.22e-09	3.64e-08
68366	-0.854347	5.33268	2.22e-09	3.64e-08
56878	0.807926	5.49407	2.24e-09	3.67e-08
213109	0.56037	6.18836	2.26e-09	3.69e-08
56451	0.583409	6.30026	2.26e-09	3.69e-08
101095	0.822001	4.52758	2.27e-09	3.7e-08
13350	-0.736949	5.87651	2.28e-09	3.72e-08
67043	0.555613	7.129	2.32e-09	3.78e-08
12843	0.823055	9.5483	2.36e-09	3.83e-08
239122	-0.68284	6.08104	2.38e-09	3.87e-08
72108	-0.524793	7.09105	2.4e-09	3.9e-08
67603	1.52479	5.02415	2.41e-09	3.9e-08
225049	-0.722179	5.4286	2.44e-09	3.95e-08
21356	0.912271	6.0902	2.54e-09	4.11e-08
15980	0.811291	5.63004	2.55e-09	4.13e-08
72709	0.759519	5.75595	2.58e-09	4.16e-08
66654	-0.77078	4.93372	2.59e-09	4.18e-08
224691	-0.929978	3.33498	2.62e-09	4.22e-08
19366	-0.731406	5.58936	2.69e-09	4.34e-08
234214	0.958685	4.26666	2.7e-09	4.34e-08
71819	-0.632181	7.31164	2.7e-09	4.34e-08
242466	0.705808	6.04896	2.72e-09	4.37e-08
213765	-0.694554	4.70763	2.77e-09	4.44e-08
81000	-0.516993	6.84547	2.78e-09	4.47e-08
67564	0.849368	5.66168	2.8e-09	4.49e-08
16852	0.666969	6.44281	2.82e-09	4.52e-08
66905	0.694812	5.62027	2.84e-09	4.54e-08
109205	0.946602	4.87212	2.87e-09	4.59e-08
67475	-0.969169	4.95654	2.89e-09	4.61e-08
76688	-0.647691	5.79461	2.9e-09	4.62e-08
67905	0.756723	5.67457	2.93e-09	4.67e-08
53602	0.965147	4.54382	2.94e-09	4.68e-08
14200	0.776899	4.92271	2.94e-09	4.68e-08
29815	0.774291	4.76391	2.98e-09	4.73e-08
109689	0.750901	5.03204	3.04e-09	4.83e-08
108148	0.822348	5.34353	3.05e-09	4.83e-08
17850	0.737306	5.0783	3.08e-09	4.88e-08
77975	0.733117	5.27462	3.1e-09	4.9e-08
71371	1.06327	4.46035	3.21e-09	5.08e-08
15360	0.679388	9.00783	3.28e-09	5.19e-08
212989	-3.01409	-0.769849	3.36e-09	5.31e-08
52463	0.835389	4.06653	3.42e-09	5.39e-08
66082	0.8024	4.49472	3.44e-09	5.43e-08
73296	0.714159	5.98273	3.45e-09	5.44e-08
207182	-1.05867	3.03472	3.49e-09	5.49e-08
237107	0.693429	4.82106	3.56e-09	5.59e-08
17000	1.04792	4.51619	3.57e-09	5.61e-08
546336	1.17233	3.61978	3.6e-09	5.65e-08
140499	-0.524446	7.08707	3.62e-09	5.68e-08
226970	1.07155	4.23636	3.65e-09	5.71e-08
434794	-0.830184	4.45958	3.69e-09	5.78e-08
14314	0.745836	6.64112	3.81e-09	5.95e-08
319236	0.979927	3.97757	3.81e-09	5.95e-08
71544	0.845181	4.04732	3.84e-09	5.99e-08
16363	1.13235	3.30363	3.85e-09	6e-08
23894	-0.625897	5.51572	3.86e-09	6.01e-08
94088	-0.669387	5.5193	3.87e-09	6.02e-08
98363	1.09253	6.34075	3.91e-09	6.08e-08
19651	0.765468	4.92131	3.99e-09	6.2e-08
83965	0.842834	4.55791	3.99e-09	6.2e-08
17999	0.53324	9.80067	4e-09	6.21e-08
104110	1.4495	1.71361	4.08e-09	6.32e-08
54326	0.933239	6.8409	4.15e-09	6.42e-08
330817	-0.576217	6.1403	4.17e-09	6.45e-08
212127	0.700092	4.85406	4.2e-09	6.49e-08
72504	-0.620933	7.22058	4.23e-09	6.53e-08
14009	1.3326	2.65313	4.25e-09	6.55e-08
15245	0.966863	4.34086	4.32e-09	6.66e-08
21386	0.890551	4.49362	4.33e-09	6.66e-08
77782	-0.575222	6.17507	4.4e-09	6.76e-08
75136	-1.54655	3.35683	4.44e-09	6.82e-08
74720	1.38464	5.68106	4.48e-09	6.88e-08
230810	0.794244	6.22972	4.49e-09	6.89e-08
73300	-1.99344	0.846368	4.53e-09	6.95e-08
114642	-0.818974	4.73559	4.58e-09	7.02e-08
13717	0.75276	6.52244	4.62e-09	7.07e-08
210973	0.735323	5.34526	4.66e-09	7.12e-08
100043772	-0.718279	5.75697	4.68e-09	7.15e-08
210274	-0.684745	4.94509	4.74e-09	7.23e-08
382244	-1.15001	3.03511	4.75e-09	7.24e-08
407831	1.56294	1.54604	4.77e-09	7.26e-08
72575	0.900385	4.12395	4.83e-09	7.35e-08
13617	0.755416	4.95833	4.85e-09	7.37e-08
114584	0.817446	5.44121	4.87e-09	7.39e-08
67893	0.761671	6.13466	4.9e-09	7.43e-08
14265	-0.649006	7.99425	4.91e-09	7.43e-08
319278	1.01452	3.57472	4.91e-09	7.43e-08
19893	-1.05355	4.40061	5.04e-09	7.64e-08
20203	0.980663	4.43731	5.06e-09	7.65e-08
236899	1.33558	3.50474	5.07e-09	7.66e-08
54140	1.32858	2.97737	5.1e-09	7.7e-08
67848	-0.762524	4.65692	5.11e-09	7.71e-08
69590	0.811288	4.50589	5.12e-09	7.72e-08
66058	0.864633	4.35019	5.17e-09	7.79e-08
17925	-0.495958	7.96445	5.18e-09	7.79e-08
18392	-0.553597	6.35411	5.19e-09	7.81e-08
72324	0.972925	3.61891	5.22e-09	7.84e-08
70415	1.07717	2.66506	5.23e-09	7.84e-08
22041	1.11508	3.76334	5.24e-09	7.85e-08
22234	0.564277	5.91218	5.24e-09	7.85e-08
56096	1.79521	1.95847	5.26e-09	7.87e-08
23972	0.914944	4.39981	5.29e-09	7.91e-08
68801	0.606632	7.78279	5.36e-09	8e-08
116810	-0.899076	3.97993	5.37e-09	8.02e-08
224079	1.23037	2.94603	5.52e-09	8.23e-08
67088	-0.582765	5.59267	5.59e-09	8.33e-08
12870	0.904567	4.57886	5.67e-09	8.45e-08
78797	-0.511828	6.69082	5.68e-09	8.45e-08
69581	1.15251	5.05077	5.71e-09	8.48e-08
12235	-0.760986	7.64686	5.71e-09	8.48e-08
21687	1.13844	2.85233	5.74e-09	8.52e-08
319613	0.921331	3.29158	5.75e-09	8.52e-08
107934	-1.64165	1.67215	5.76e-09	8.53e-08
237911	-0.734805	5.65583	5.78e-09	8.55e-08
545192	-1.04657	3.26524	5.92e-09	8.75e-08
67299	0.530133	7.80729	5.95e-09	8.79e-08
230673	-0.528106	6.50574	5.96e-09	8.79e-08
76183	-2.62038	0.466283	6.21e-09	9.15e-08
278097	0.986644	4.42055	6.22e-09	9.17e-08
20404	0.871211	5.55247	6.26e-09	9.22e-08
72039	0.796016	4.22679	6.39e-09	9.4e-08
107587	0.836903	6.51173	6.42e-09	9.44e-08
74747	1.15199	5.06398	6.6e-09	9.7e-08
66395	0.612389	7.33666	6.63e-09	9.73e-08
19735	0.992296	5.39023	6.67e-09	9.77e-08
330260	0.942066	3.92118	6.68e-09	9.78e-08
230582	-0.805368	4.6934	6.7e-09	9.81e-08
76238	0.745229	5.42835	6.87e-09	1e-07
78266	-0.500977	7.4611	6.89e-09	1.01e-07
12842	0.728	8.69831	7.03e-09	1.03e-07
22143	0.765844	5.53285	7.06e-09	1.03e-07
228033	0.515431	7.22758	7.13e-09	1.04e-07
54381	0.957705	4.90715	7.19e-09	1.05e-07
14766	1.38957	6.46902	7.23e-09	1.05e-07
20195	0.95332	4.63511	7.31e-09	1.06e-07
71175	-0.872282	7.18834	7.32e-09	1.06e-07
69727	0.766754	4.82	7.36e-09	1.07e-07
59043	0.688445	6.31582	7.39e-09	1.07e-07
225432	-0.802969	6.81734	7.41e-09	1.07e-07
22337	1.27408	4.40123	7.42e-09	1.07e-07
252973	-1.09293	2.55921	7.43e-09	1.07e-07
234915	-0.922183	4.43195	7.47e-09	1.08e-07
19334	-0.641216	6.09988	7.7e-09	1.11e-07
18791	0.959061	4.80385	7.76e-09	1.12e-07
16322	1.243	7.59504	7.76e-09	1.12e-07
67448	0.878488	4.69307	7.77e-09	1.12e-07
50935	0.915483	3.99558	7.97e-09	1.15e-07
234797	-0.722052	5.19295	7.99e-09	1.15e-07
72128	0.667945	4.97926	8.03e-09	1.15e-07
71106	1.15196	3.02454	8.12e-09	1.17e-07
26943	0.584138	9.25177	8.15e-09	1.17e-07
105298	1.16045	4.10356	8.19e-09	1.17e-07
108797	1.03427	5.0915	8.42e-09	1.21e-07
225266	1.11307	3.22337	8.43e-09	1.21e-07
231861	0.597819	7.44811	8.48e-09	1.21e-07
11886	0.612406	6.75712	8.54e-09	1.22e-07
26874	1.04595	2.67269	8.55e-09	1.22e-07
218215	0.930205	4.33572	8.56e-09	1.22e-07
100042782	-1.57545	1.31397	8.77e-09	1.25e-07
13389	-1.38562	2.68659	8.8e-09	1.25e-07
70564	0.64905	6.74457	8.81e-09	1.25e-07
66306	-0.515772	6.39269	8.82e-09	1.25e-07
399558	0.762938	4.50081	8.84e-09	1.26e-07
20358	1.50997	1.45641	8.87e-09	1.26e-07
52708	-0.564005	6.11641	8.87e-09	1.26e-07
212514	-0.558269	6.21781	8.89e-09	1.26e-07
15512	-0.618834	5.43009	8.99e-09	1.27e-07
212974	0.908554	3.61456	9.01e-09	1.27e-07
16832	1.16791	7.079	9.27e-09	1.31e-07
243961	-1.3528	2.71425	9.29e-09	1.31e-07
26572	-0.5333	6.23056	9.3e-09	1.31e-07
74766	-0.72943	4.71725	9.49e-09	1.34e-07
74204	-0.594413	7.22591	9.5e-09	1.34e-07
72462	-0.561857	6.45226	9.51e-09	1.34e-07
71703	0.937931	4.86912	9.52e-09	1.34e-07
20357	1.00458	6.42832	9.61e-09	1.35e-07
16002	0.577607	7.2503	9.63e-09	1.35e-07
98766	-0.499188	6.89304	9.84e-09	1.38e-07
236920	0.746063	4.78998	1e-08	1.4e-07
15194	-0.579222	7.96701	1.01e-08	1.41e-07
232539	1.00165	4.40242	1.03e-08	1.44e-07
214531	1.21705	3.03229	1.03e-08	1.44e-07
12336	0.837897	7.19379	1.05e-08	1.46e-07
64378	0.937858	3.82365	1.05e-08	1.47e-07
69698	1.22409	5.79242	1.06e-08	1.48e-07
14962	-1.10892	3.23592	1.09e-08	1.52e-07
241989	1.10557	2.43293	1.13e-08	1.58e-07
11489	0.982315	5.64333	1.16e-08	1.62e-07
320080	0.643585	4.94497	1.2e-08	1.67e-07
207212	0.524656	6.86087	1.2e-08	1.67e-07
67916	0.738507	6.85977	1.21e-08	1.67e-07
72404	-0.94005	4.64016	1.22e-08	1.7e-07
15487	1.4091	3.76384	1.23e-08	1.7e-07
226594	1.10894	3.16215	1.24e-08	1.72e-07
58207	0.854682	3.91204	1.25e-08	1.73e-07
21810	0.90718	4.95396	1.27e-08	1.75e-07
383787	0.973482	3.69288	1.3e-08	1.79e-07
216859	-1.4951	1.75449	1.31e-08	1.81e-07
20536	0.612385	5.6655	1.32e-08	1.82e-07
235441	-0.520973	6.41566	1.32e-08	1.82e-07
55993	-1.08236	2.93375	1.35e-08	1.86e-07
73473	-0.594422	7.86913	1.35e-08	1.86e-07
13983	1.63795	0.92278	1.35e-08	1.86e-07
14360	0.560402	6.9784	1.36e-08	1.87e-07
107351	0.549623	6.08758	1.37e-08	1.88e-07
214444	-0.52961	6.62735	1.39e-08	1.9e-07
210554	-1.54466	1.41461	1.43e-08	1.96e-07
52857	0.775539	5.78674	1.44e-08	1.97e-07
215512	-0.628312	5.54096	1.45e-08	1.98e-07
17131	0.679231	5.17363	1.47e-08	2e-07
72399	-0.482278	7.22398	1.47e-08	2e-07
70561	-0.617995	6.93168	1.47e-08	2.01e-07
66950	0.617234	6.444	1.5e-08	2.04e-07
117167	1.43334	3.24331	1.51e-08	2.05e-07
26950	1.45554	1.35281	1.51e-08	2.06e-07
15903	1.1538	5.10487	1.52e-08	2.07e-07
16010	0.714518	7.76393	1.52e-08	2.07e-07
13819	0.921485	6.26336	1.54e-08	2.1e-07
17540	0.918054	3.79415	1.55e-08	2.1e-07
52250	1.13569	6.58475	1.55e-08	2.1e-07
18606	1.18108	5.31364	1.56e-08	2.11e-07
51798	0.655085	6.37438	1.56e-08	2.12e-07
74322	-0.462258	7.60552	1.61e-08	2.18e-07
69754	-0.61025	5.91504	1.64e-08	2.22e-07
14465	1.38695	4.38093	1.65e-08	2.22e-07
66934	-0.511038	6.48644	1.66e-08	2.24e-07
20443	0.848225	5.76091	1.66e-08	2.24e-07
18611	0.679989	5.84694	1.67e-08	2.25e-07
74511	0.881458	4.25735	1.68e-08	2.26e-07
54371	0.797356	5.58623	1.7e-08	2.29e-07
630836	1.11078	2.71126	1.72e-08	2.31e-07
78785	0.878933	4.32778	1.73e-08	2.32e-07
17181	0.820636	5.06353	1.73e-08	2.32e-07
71643	-0.616623	5.84789	1.74e-08	2.33e-07
219094	0.688752	4.61034	1.74e-08	2.33e-07
15976	0.962098	4.05296	1.76e-08	2.35e-07
76293	0.80159	6.63366	1.76e-08	2.35e-07
240283	-0.58712	7.5785	1.82e-08	2.44e-07
13643	-0.600267	5.28296	1.84e-08	2.45e-07
12832	0.78991	5.96969	1.85e-08	2.46e-07
56294	0.639031	5.16977	1.85e-08	2.46e-07
16564	1.00419	5.9969	1.87e-08	2.5e-07
106014	0.883059	4.33059	1.88e-08	2.51e-07
69726	-0.739963	4.67603	1.88e-08	2.51e-07
15430	1.18391	2.69742	1.94e-08	2.58e-07
15476	1.36779	2.42996	1.95e-08	2.59e-07
56695	0.598741	6.39876	1.96e-08	2.61e-07
93842	-0.662773	4.89462	1.96e-08	2.61e-07
225207	0.85918	3.82043	1.97e-08	2.61e-07
16511	0.72961	5.84973	1.99e-08	2.63e-07
100855	-0.568942	6.76746	2e-08	2.65e-07
56233	0.739066	4.73608	2.07e-08	2.73e-07
70930	-0.557271	7.07759	2.11e-08	2.79e-07
235380	-0.485617	7.67235	2.16e-08	2.85e-07
20750	1.0313	4.50679	2.16e-08	2.85e-07
83679	-0.67453	5.60593	2.18e-08	2.87e-07
69270	-0.739873	4.42919	2.21e-08	2.91e-07
231098	-1.26869	1.95602	2.22e-08	2.93e-07
13850	1.24215	3.27875	2.27e-08	2.98e-07
27376	0.759314	4.67903	2.31e-08	3.04e-07
574438	-0.864191	3.94324	2.33e-08	3.06e-07
12649	-0.580443	5.92892	2.33e-08	3.06e-07
269682	-0.527133	6.90103	2.33e-08	3.06e-07
22289	-0.828578	5.36421	2.35e-08	3.08e-07
20355	-0.739491	4.5504	2.36e-08	3.1e-07
72519	0.807303	4.22368	2.38e-08	3.11e-07
19274	0.970733	4.26822	2.51e-08	3.28e-07
56397	0.501624	7.9592	2.55e-08	3.32e-07
26416	-0.475989	7.13114	2.55e-08	3.33e-07
18754	0.967231	4.03819	2.55e-08	3.33e-07
27632	-0.483622	6.79666	2.56e-08	3.33e-07
18760	0.705987	5.14289	2.58e-08	3.36e-07
76763	1.05012	3.21963	2.6e-08	3.38e-07
11797	0.492485	6.91641	2.65e-08	3.45e-07
50884	0.527792	7.0263	2.66e-08	3.45e-07
26422	-0.477664	6.99202	2.67e-08	3.46e-07
15039	0.860937	3.47986	2.67e-08	3.47e-07
66294	0.871304	3.88331	2.69e-08	3.49e-07
245865	-0.939457	3.3201	2.7e-08	3.5e-07
94280	0.889465	5.44318	2.71e-08	3.51e-07
56188	0.95997	5.14087	2.72e-08	3.52e-07
58867	-1.04628	3.35542	2.73e-08	3.52e-07
73569	0.851744	4.45422	2.75e-08	3.55e-07
68404	1.12523	3.05334	2.78e-08	3.58e-07
67111	1.02885	3.63033	2.78e-08	3.59e-07
22235	0.697578	4.79468	2.79e-08	3.59e-07
17684	0.982679	6.34408	2.81e-08	3.61e-07
620592	-2.0577	1.24966	2.83e-08	3.64e-07
71904	0.90257	4.3053	2.87e-08	3.68e-07
331531	-0.968651	3.17196	2.88e-08	3.69e-07
59093	-0.78839	4.62039	2.92e-08	3.74e-07
215280	0.915586	3.66343	2.93e-08	3.76e-07
233765	-0.601757	5.13822	3e-08	3.84e-07
208076	0.913234	3.58782	3.05e-08	3.91e-07
20660	-0.648434	5.71233	3.06e-08	3.91e-07
107250	1.49003	4.51922	3.08e-08	3.94e-07
382018	-1.29454	2.82328	3.09e-08	3.95e-07
78833	-0.861428	4.58553	3.1e-08	3.96e-07
434865	-0.790052	4.03855	3.11e-08	3.97e-07
12156	1.25723	4.15838	3.16e-08	4.02e-07
80743	-0.483199	6.91499	3.16e-08	4.02e-07
20723	1.13782	3.94191	3.18e-08	4.04e-07
68655	-1.79735	0.602778	3.18e-08	4.04e-07
245945	0.961814	3.32477	3.19e-08	4.05e-07
73728	-0.866014	3.97474	3.19e-08	4.06e-07
381399	0.988888	3.81302	3.21e-08	4.07e-07
76265	-0.621715	5.30224	3.22e-08	4.08e-07
18383	1.92699	1.04738	3.23e-08	4.09e-07
13805	1.05314	4.68962	3.24e-08	4.1e-07
12492	0.957615	4.37922	3.24e-08	4.1e-07
380669	-0.544692	6.16382	3.25e-08	4.11e-07
330256	0.80996	3.98933	3.29e-08	4.15e-07
233904	-0.498423	8.54337	3.32e-08	4.2e-07
101100	0.896623	3.92903	3.34e-08	4.22e-07
19882	0.858801	3.37803	3.35e-08	4.23e-07
74513	-0.56241	6.31416	3.37e-08	4.25e-07
12616	0.739272	6.36434	3.38e-08	4.26e-07
12829	0.69443	6.46023	3.39e-08	4.27e-07
11891	0.715589	4.50763	3.42e-08	4.29e-07
242721	1.21568	2.16878	3.44e-08	4.32e-07
233064	-0.509726	6.30932	3.46e-08	4.34e-07
277854	-0.547234	7.40376	3.49e-08	4.38e-07
19063	0.875927	7.51041	3.5e-08	4.39e-07
56336	-0.535407	5.97824	3.52e-08	4.4e-07
14056	-0.618918	5.94128	3.52e-08	4.41e-07
327954	-0.587083	5.92926	3.56e-08	4.45e-07
270163	-0.614232	8.19656	3.56e-08	4.45e-07
12018	0.931659	3.85854	3.56e-08	4.45e-07
100041433	-0.894507	3.8756	3.57e-08	4.45e-07
19302	0.699449	5.03258	3.61e-08	4.5e-07
16553	0.648965	4.9569	3.61e-08	4.5e-07
16560	1.07731	4.88837	3.63e-08	4.52e-07
226251	0.893863	4.18154	3.65e-08	4.54e-07
69551	0.858098	5.44629	3.7e-08	4.6e-07
67487	-0.5016	7.5962	3.73e-08	4.64e-07
20744	-0.546149	7.79505	3.75e-08	4.65e-07
14362	0.887624	3.86536	3.76e-08	4.66e-07
76464	-0.591687	6.50057	3.76e-08	4.67e-07
56213	0.760812	6.00541	3.79e-08	4.7e-07
71648	1.00749	4.01578	3.86e-08	4.78e-07
21975	-0.506	6.29348	3.87e-08	4.78e-07
239652	1.00154	3.02272	3.89e-08	4.8e-07
239017	-0.621107	5.2738	3.89e-08	4.81e-07
56431	0.545927	7.41205	3.9e-08	4.81e-07
26757	0.845225	5.84719	3.93e-08	4.85e-07
11490	-0.519824	6.05184	3.94e-08	4.86e-07
67578	-1.08914	2.55461	3.96e-08	4.88e-07
239853	1.30424	1.98883	3.97e-08	4.89e-07
16952	0.934402	4.18096	4e-08	4.91e-07
240057	-0.589837	5.5957	4.01e-08	4.93e-07
70458	-1.09208	2.60421	4.03e-08	4.95e-07
93679	0.755504	4.43797	4.05e-08	4.97e-07
18607	-0.6651	6.99384	4.07e-08	4.99e-07
13039	0.980613	8.72292	4.11e-08	5.04e-07
69550	0.684873	5.2308	4.13e-08	5.06e-07
98053	-0.504633	7.68727	4.14e-08	5.07e-07
64294	0.804672	7.23385	4.15e-08	5.07e-07
69672	0.940826	4.31579	4.16e-08	5.09e-07
108653	-0.618684	6.89742	4.19e-08	5.12e-07
319586	-1.40106	2.08172	4.24e-08	5.17e-07
245572	1.20891	3.22352	4.26e-08	5.19e-07
14964	-0.909807	5.10649	4.26e-08	5.2e-07
626848	0.772594	3.91521	4.28e-08	5.21e-07
19270	0.655976	6.5388	4.3e-08	5.23e-07
76123	-0.539304	6.22817	4.32e-08	5.25e-07
12153	0.579513	6.29838	4.36e-08	5.3e-07
66743	-0.509776	6.39805	4.4e-08	5.35e-07
217262	1.15844	2.45993	4.41e-08	5.35e-07
100503083	-1.23575	2.02269	4.46e-08	5.41e-07
21340	-0.780911	5.08285	4.47e-08	5.41e-07
100862287	1.71012	1.07896	4.53e-08	5.49e-07
67298	0.472171	7.33113	4.61e-08	5.58e-07
54646	-1.09622	3.29888	4.64e-08	5.61e-07
68607	0.9998	2.71665	4.65e-08	5.61e-07
385493	1.24211	6.68195	4.65e-08	5.61e-07
100637	0.819888	3.79946	4.66e-08	5.63e-07
20286	0.554877	8.52903	4.67e-08	5.64e-07
75388	-0.728301	4.78215	4.68e-08	5.64e-07
272551	-0.682543	4.53721	4.69e-08	5.65e-07
22785	-0.547381	6.6968	4.69e-08	5.65e-07
13855	-0.467598	7.30793	4.7e-08	5.66e-07
20168	-0.539831	7.31297	4.71e-08	5.66e-07
18600	0.914192	4.86522	4.75e-08	5.7e-07
72776	-0.807733	3.96388	4.79e-08	5.74e-07
77809	-0.51965	7.75038	4.82e-08	5.78e-07
56350	0.665028	4.57317	4.85e-08	5.81e-07
20194	0.682047	5.80652	4.85e-08	5.81e-07
27355	0.555824	6.00822	4.93e-08	5.89e-07
70233	-0.524117	6.67008	4.95e-08	5.92e-07
217869	-0.487641	8.84944	4.99e-08	5.96e-07
27762	-1.65857	1.04434	5.01e-08	5.99e-07
14081	-0.529807	6.22466	5.04e-08	6.01e-07
74648	-0.695154	6.12018	5.04e-08	6.01e-07
18124	-1.53001	1.44723	5.1e-08	6.07e-07
238803	2.30293	-0.285759	5.1e-08	6.07e-07
11740	0.790608	7.07595	5.1e-08	6.07e-07
12648	0.528314	5.82879	5.12e-08	6.09e-07
64817	1.01435	4.03496	5.23e-08	6.21e-07
245502	-0.837041	4.18721	5.23e-08	6.21e-07
70420	0.938907	3.25536	5.25e-08	6.23e-07
56347	-0.468445	8.52887	5.26e-08	6.23e-07
109731	0.913511	3.10187	5.26e-08	6.23e-07
212943	0.791256	4.33039	5.37e-08	6.35e-07
232670	-0.798057	4.53179	5.39e-08	6.38e-07
15437	0.823253	4.36198	5.4e-08	6.38e-07
231380	-0.60654	7.50924	5.4e-08	6.38e-07
18573	0.975586	2.91414	5.41e-08	6.39e-07
68729	-0.482141	8.12116	5.42e-08	6.39e-07
212123	-0.48149	6.64031	5.45e-08	6.42e-07
211936	-0.913501	4.2497	5.5e-08	6.48e-07
68792	0.909395	3.86045	5.51e-08	6.49e-07
246700	0.998974	6.19857	5.54e-08	6.52e-07
77864	0.702229	4.53203	5.59e-08	6.57e-07
22361	1.54796	3.34309	5.59e-08	6.57e-07
100616095	0.930425	3.74235	5.61e-08	6.59e-07
17937	0.753093	5.25182	5.64e-08	6.62e-07
67988	0.5352	6.34313	5.68e-08	6.66e-07
329727	-0.547948	5.66498	5.77e-08	6.77e-07
215690	0.546085	6.64685	5.78e-08	6.77e-07
14756	0.630174	5.18077	5.79e-08	6.78e-07
320225	-0.814353	3.58782	5.82e-08	6.81e-07
224139	-0.476389	8.45594	5.86e-08	6.85e-07
26427	0.823594	5.11684	5.88e-08	6.87e-07
20112	1.08845	6.12054	5.89e-08	6.88e-07
20512	0.933429	3.24625	6.03e-08	7.03e-07
114301	1.70271	1.27785	6.16e-08	7.18e-07
15434	1.02591	3.51659	6.18e-08	7.2e-07
11641	0.787475	5.14604	6.23e-08	7.26e-07
12160	1.63605	0.772489	6.34e-08	7.37e-07
56857	0.768732	4.15784	6.36e-08	7.4e-07
227753	0.561078	6.73344	6.43e-08	7.47e-07
72386	0.906302	3.05338	6.51e-08	7.56e-07
16195	0.537786	7.7403	6.54e-08	7.58e-07
53321	0.909149	3.34578	6.56e-08	7.61e-07
71709	0.875613	4.40871	6.62e-08	7.66e-07
103743	0.900006	3.34379	6.62e-08	7.66e-07
74463	1.34637	5.32375	6.63e-08	7.67e-07
433771	-0.490905	6.56815	6.72e-08	7.77e-07
67955	0.646482	5.31163	6.77e-08	7.82e-07
66611	-1.05709	2.68554	6.85e-08	7.91e-07
242384	1.63956	0.683315	6.9e-08	7.96e-07
11853	0.680462	5.02042	7.05e-08	8.13e-07
68226	-1.09149	3.04822	7.13e-08	8.22e-07
19087	0.81357	4.95577	7.14e-08	8.22e-07
14579	1.03123	6.19611	7.17e-08	8.25e-07
228850	-0.537896	7.99108	7.21e-08	8.29e-07
20516	0.536418	5.93293	7.22e-08	8.29e-07
107815	-0.506741	8.40442	7.22e-08	8.29e-07
64385	1.69755	0.744613	7.37e-08	8.45e-07
74617	0.553196	7.18174	7.45e-08	8.54e-07
16543	0.87932	3.86066	7.54e-08	8.65e-07
19361	-0.540068	6.86111	7.68e-08	8.79e-07
100503222	0.77046	4.48605	7.68e-08	8.79e-07
78038	0.801543	4.33257	7.71e-08	8.82e-07
268977	0.685425	5.37527	7.75e-08	8.85e-07
52055	0.719067	4.76522	7.87e-08	8.99e-07
67896	0.823096	4.41175	8.07e-08	9.21e-07
235527	0.951337	3.2997	8.08e-08	9.22e-07
223254	0.86428	4.00571	8.09e-08	9.22e-07
12876	1.00495	8.13784	8.12e-08	9.25e-07
106861	0.759397	4.16197	8.14e-08	9.26e-07
54614	-0.557761	6.87906	8.14e-08	9.26e-07
75007	0.659222	5.57248	8.16e-08	9.27e-07
107770	-1.99091	0.301283	8.16e-08	9.27e-07
22160	0.832742	4.13399	8.19e-08	9.3e-07
114675	-1.51288	1.88588	8.27e-08	9.39e-07
240675	-1.00512	3.10346	8.32e-08	9.44e-07
73086	-0.772753	5.07041	8.4e-08	9.51e-07
14858	0.813917	4.70007	8.4e-08	9.51e-07
14357	1.07032	5.44789	8.47e-08	9.59e-07
67288	1.09513	3.60893	8.49e-08	9.6e-07
20591	0.53798	6.27369	8.53e-08	9.64e-07
68737	-0.567347	6.36658	8.57e-08	9.68e-07
244864	1.02734	2.96345	8.67e-08	9.78e-07
16858	1.31585	2.01462	8.7e-08	9.81e-07
56175	0.941674	2.91744	8.75e-08	9.86e-07
68667	0.922538	3.60836	8.96e-08	1.01e-06
14731	-0.67201	5.72369	8.97e-08	1.01e-06
74012	0.688382	5.12564	8.98e-08	1.01e-06
13070	0.86332	7.91271	8.99e-08	1.01e-06
11636	1.38958	1.59459	9.02e-08	1.01e-06
57377	-0.585635	6.10571	9.14e-08	1.03e-06
107182	-0.590742	7.47403	9.16e-08	1.03e-06
19206	0.906552	6.55438	9.35e-08	1.05e-06
320150	0.561647	5.29575	9.45e-08	1.06e-06
68021	1.03417	3.19444	9.55e-08	1.07e-06
14718	0.974304	4.5733	9.58e-08	1.07e-06
50492	-0.459033	7.4766	9.58e-08	1.07e-06
268595	0.791671	4.05054	9.77e-08	1.09e-06
72102	0.493764	6.78638	9.89e-08	1.1e-06
80890	1.00352	3.1761	1e-07	1.12e-06
11864	0.706891	4.71316	1.01e-07	1.13e-06
79456	-0.490804	6.62003	1.02e-07	1.13e-06
20541	0.719139	4.77611	1.03e-07	1.14e-06
231834	-0.49622	6.06797	1.03e-07	1.15e-06
433926	0.913059	3.62484	1.04e-07	1.16e-06
30940	0.769438	4.25956	1.05e-07	1.16e-06
12010	0.653547	5.67652	1.05e-07	1.17e-06
18451	0.517097	5.80867	1.06e-07	1.17e-06
14187	0.890563	5.81476	1.06e-07	1.18e-06
11513	0.536154	6.13411	1.07e-07	1.19e-06
27419	0.755062	4.29757	1.08e-07	1.2e-06
69227	0.508953	6.74271	1.09e-07	1.21e-06
69710	0.588155	5.70736	1.09e-07	1.21e-06
108699	-0.563629	5.72221	1.1e-07	1.22e-06
69930	-0.778896	5.22918	1.11e-07	1.22e-06
54004	0.741448	5.61884	1.11e-07	1.23e-06
12258	0.66417	5.81288	1.12e-07	1.23e-06
27981	0.647787	7.67876	1.12e-07	1.24e-06
20450	0.869613	3.97888	1.12e-07	1.24e-06
76843	-0.548036	6.68542	1.12e-07	1.24e-06
104479	-0.607522	6.07763	1.12e-07	1.24e-06
216797	-1.52688	0.80723	1.14e-07	1.25e-06
74202	0.855978	3.25814	1.14e-07	1.25e-06
12479	1.14835	2.33485	1.14e-07	1.26e-06
19309	0.776284	4.54927	1.18e-07	1.3e-06
18028	0.538036	6.08837	1.18e-07	1.3e-06
66943	0.907121	3.43133	1.19e-07	1.3e-06
329207	-0.528292	6.53078	1.19e-07	1.3e-06
142980	1.15887	2.51844	1.2e-07	1.32e-06
232078	0.968598	3.10908	1.21e-07	1.32e-06
57776	1.09613	6.50264	1.21e-07	1.32e-06
208890	1.41819	4.78805	1.22e-07	1.34e-06
17921	0.510912	7.61202	1.23e-07	1.34e-06
67196	-0.599808	5.56916	1.25e-07	1.36e-06
18302	1.45666	2.09363	1.27e-07	1.38e-06
18038	0.939643	3.48539	1.27e-07	1.38e-06
11671	0.487906	6.44226	1.29e-07	1.4e-06
14763	1.33612	4.84868	1.29e-07	1.41e-06
13709	0.596684	5.0508	1.3e-07	1.41e-06
269224	-0.469924	7.25492	1.3e-07	1.41e-06
21973	-0.596175	9.43096	1.3e-07	1.42e-06
70381	0.749627	5.09261	1.32e-07	1.44e-06
76022	-0.482271	7.26644	1.35e-07	1.46e-06
434728	-1.51458	1.06471	1.35e-07	1.47e-06
73341	0.927313	3.40732	1.36e-07	1.48e-06
66877	-0.514077	6.4454	1.38e-07	1.5e-06
15468	0.710697	4.53869	1.38e-07	1.5e-06
57810	0.657222	7.89444	1.39e-07	1.5e-06
17965	0.735791	5.25313	1.39e-07	1.5e-06
233016	0.809248	3.84509	1.39e-07	1.5e-06
66196	-0.48425	6.27509	1.39e-07	1.51e-06
84004	-0.462745	7.22828	1.4e-07	1.51e-06
210766	0.636395	4.75979	1.4e-07	1.51e-06
227154	-0.539613	5.76778	1.42e-07	1.53e-06
18115	0.674255	4.56502	1.43e-07	1.54e-06
224020	-0.482909	8.1989	1.45e-07	1.56e-06
227801	-0.620753	5.59604	1.46e-07	1.57e-06
109979	0.971937	4.15727	1.46e-07	1.57e-06
74211	0.639705	5.99949	1.46e-07	1.57e-06
14571	0.926729	3.24026	1.48e-07	1.59e-06
230700	-0.470556	6.83991	1.49e-07	1.6e-06
385343	-1.13556	2.14286	1.49e-07	1.6e-06
100340	0.782305	4.38643	1.51e-07	1.62e-06
217864	0.877987	4.73779	1.51e-07	1.62e-06
18767	0.8073	3.96168	1.52e-07	1.62e-06
26434	1.6826	1.68175	1.52e-07	1.63e-06
18628	-0.663898	6.10976	1.53e-07	1.64e-06
269423	-1.13062	3.43015	1.56e-07	1.67e-06
22320	0.804983	4.06952	1.57e-07	1.67e-06
18582	-0.621212	5.59298	1.58e-07	1.69e-06
14867	1.14706	6.71752	1.6e-07	1.71e-06
224171	-0.495137	6.98596	1.61e-07	1.72e-06
408022	-1.00499	4.30925	1.61e-07	1.72e-06
107769	0.916127	3.20993	1.63e-07	1.74e-06
56526	1.01824	5.69613	1.63e-07	1.74e-06
109222	1.69104	2.27484	1.64e-07	1.75e-06
69944	-0.690979	4.57993	1.64e-07	1.75e-06
67860	1.20016	2.38796	1.65e-07	1.75e-06
20668	0.75437	4.7326	1.65e-07	1.76e-06
98396	0.544484	6.15097	1.66e-07	1.76e-06
56325	-0.934193	3.11247	1.66e-07	1.76e-06
80289	0.633288	4.61756	1.69e-07	1.79e-06
12509	0.746621	4.18871	1.69e-07	1.79e-06
216440	0.515548	6.31226	1.7e-07	1.8e-06
279561	0.6	6.09227	1.71e-07	1.8e-06
105450	1.45873	2.23366	1.71e-07	1.81e-06
71529	0.564519	5.48944	1.72e-07	1.81e-06
320100	-0.811983	3.64823	1.72e-07	1.82e-06
17207	0.606643	4.83987	1.74e-07	1.83e-06
269473	-0.587961	5.92389	1.76e-07	1.86e-06
22642	-0.552281	5.64057	1.77e-07	1.87e-06
14062	1.02049	2.95383	1.78e-07	1.88e-06
63958	-0.438572	7.86233	1.8e-07	1.9e-06
11674	0.616637	8.38876	1.81e-07	1.9e-06
210035	-0.835091	5.20496	1.81e-07	1.91e-06
56462	0.524431	6.88477	1.84e-07	1.93e-06
18029	0.5586	7.0818	1.84e-07	1.93e-06
76580	0.702745	4.99925	1.85e-07	1.94e-06
27984	0.973731	5.32285	1.86e-07	1.95e-06
228852	0.685482	5.57349	1.86e-07	1.95e-06
217473	0.87397	4.15824	1.86e-07	1.95e-06
17904	0.531059	6.95747	1.86e-07	1.95e-06
16855	0.889854	3.59922	1.88e-07	1.97e-06
66854	0.491718	7.54028	1.89e-07	1.98e-06
224024	0.649965	4.95455	1.9e-07	1.99e-06
69928	-0.660352	4.29536	1.9e-07	1.99e-06
14860	0.801317	6.32713	1.9e-07	1.99e-06
665155	3.79637	2.36925	1.91e-07	1.99e-06
320213	0.606908	5.50803	1.91e-07	1.99e-06
546071	-0.473146	7.21176	1.91e-07	1.99e-06
14732	0.517795	6.23189	1.94e-07	2.02e-06
16456	0.804612	6.34002	1.95e-07	2.02e-06
235574	-0.537223	6.83626	1.95e-07	2.03e-06
12835	0.772436	6.14102	1.95e-07	2.03e-06
215436	0.635295	4.63624	1.96e-07	2.04e-06
26921	0.455758	8.17061	1.97e-07	2.04e-06
228960	-0.5373	6.18754	1.97e-07	2.04e-06
319269	0.784005	4.43424	1.97e-07	2.04e-06
242748	-0.891349	3.31258	2e-07	2.08e-06
68318	-1.07366	2.33162	2.01e-07	2.08e-06
57875	0.666189	6.14054	2.02e-07	2.09e-06
54610	0.538052	5.51807	2.04e-07	2.11e-06
17463	0.480437	6.49145	2.05e-07	2.12e-06
19076	-0.512024	5.94947	2.07e-07	2.14e-06
108155	0.458556	7.85706	2.08e-07	2.14e-06
71712	1.19915	1.99025	2.08e-07	2.15e-06
140482	1.08899	3.08544	2.1e-07	2.16e-06
80837	0.862123	4.53875	2.1e-07	2.17e-06
18442	1.02897	2.63068	2.17e-07	2.23e-06
381318	-0.678845	4.625	2.2e-07	2.26e-06
59095	0.795503	6.97538	2.23e-07	2.29e-06
67260	0.902667	3.99409	2.23e-07	2.3e-06
16439	1.11677	3.04856	2.24e-07	2.3e-06
319520	1.0902	3.4313	2.24e-07	2.3e-06
20351	0.991028	2.88642	2.24e-07	2.3e-06
110006	0.728219	5.39969	2.24e-07	2.3e-06
235180	1.03718	3.36334	2.24e-07	2.3e-06
73174	-0.607894	5.20226	2.25e-07	2.3e-06
211550	1.18042	2.14956	2.26e-07	2.31e-06
27226	0.827575	3.84436	2.27e-07	2.32e-06
18693	-0.556828	5.64732	2.28e-07	2.33e-06
105841	-1.01679	2.63158	2.29e-07	2.34e-06
66464	-0.587171	4.93229	2.29e-07	2.34e-06
52639	0.75962	4.25125	2.3e-07	2.34e-06
269037	0.845668	4.09215	2.33e-07	2.37e-06
19049	-0.856547	3.86501	2.33e-07	2.37e-06
237898	-0.523191	7.5892	2.34e-07	2.38e-06
72008	-0.554036	5.47842	2.35e-07	2.39e-06
16803	1.02017	3.23404	2.37e-07	2.41e-06
75669	-0.490435	6.28453	2.38e-07	2.42e-06
56541	0.63626	5.02145	2.38e-07	2.42e-06
219151	1.3345	3.88315	2.38e-07	2.42e-06
94352	0.878426	5.05209	2.41e-07	2.45e-06
20852	0.776239	4.63334	2.44e-07	2.48e-06
27368	-0.482273	6.82453	2.45e-07	2.48e-06
434768	1.29718	6.42409	2.46e-07	2.49e-06
80976	0.78742	3.85124	2.46e-07	2.5e-06
12297	-0.587262	4.96836	2.47e-07	2.5e-06
257635	1.28177	2.50604	2.48e-07	2.51e-06
59009	0.71277	4.37785	2.48e-07	2.51e-06
75050	-0.665548	5.54276	2.49e-07	2.51e-06
13143	-0.942358	3.20745	2.5e-07	2.52e-06
66864	1.43297	1.68584	2.53e-07	2.56e-06
170716	0.764056	3.7125	2.56e-07	2.58e-06
50795	1.34401	2.87002	2.59e-07	2.61e-06
94275	0.554945	9.7354	2.61e-07	2.63e-06
71306	0.785391	4.55413	2.63e-07	2.65e-06
69219	0.571348	5.85681	2.63e-07	2.65e-06
11931	0.812976	5.76283	2.63e-07	2.65e-06
68119	0.868036	4.85338	2.63e-07	2.65e-06
66875	-0.658518	6.46337	2.68e-07	2.69e-06
21672	0.671295	7.03233	2.69e-07	2.7e-06
20527	0.771045	4.10297	2.69e-07	2.7e-06
100039495	-1.32743	1.64532	2.71e-07	2.72e-06
213819	0.766144	4.41003	2.71e-07	2.72e-06
20342	-2.5836	-0.133705	2.72e-07	2.73e-06
74716	-1.3798	2.39543	2.72e-07	2.73e-06
56043	0.627275	4.63248	2.73e-07	2.73e-06
268903	0.650174	5.25065	2.76e-07	2.76e-06
242377	0.681852	4.67372	2.76e-07	2.76e-06
23966	0.924773	5.03722	2.76e-07	2.76e-06
106068	0.482027	7.05893	2.76e-07	2.76e-06
170676	0.864481	6.1612	2.81e-07	2.81e-06
12913	0.813661	5.35737	2.82e-07	2.81e-06
27375	-0.939964	2.85571	2.83e-07	2.82e-06
216829	0.642524	4.42255	2.86e-07	2.84e-06
20515	-0.451941	7.30934	2.86e-07	2.85e-06
15478	1.14055	2.07933	2.88e-07	2.86e-06
15218	-4.24035	-1.92281	2.88e-07	2.86e-06
74107	-0.493185	6.37261	2.89e-07	2.87e-06
57764	1.18293	3.55241	2.9e-07	2.88e-06
68312	1.06319	5.60926	2.91e-07	2.89e-06
11841	-0.557718	6.36523	2.92e-07	2.89e-06
22767	-1.06004	2.61089	2.93e-07	2.91e-06
20887	0.72553	4.5219	2.96e-07	2.93e-06
50524	0.88673	3.52798	3.02e-07	2.99e-06
66233	-0.564917	5.48231	3.03e-07	2.99e-06
66590	-0.44726	6.57928	3.11e-07	3.08e-06
68553	0.722913	5.00972	3.13e-07	3.09e-06
68134	0.710219	4.74371	3.16e-07	3.12e-06
54710	1.12299	2.24026	3.18e-07	3.14e-06
214150	-0.62083	6.04794	3.22e-07	3.17e-06
76559	-0.472831	7.18043	3.3e-07	3.26e-06
228869	-0.650634	6.10221	3.31e-07	3.26e-06
15446	0.822467	3.8913	3.32e-07	3.27e-06
226777	1.15336	3.60902	3.33e-07	3.28e-06
56185	0.860234	4.19955	3.36e-07	3.3e-06
94178	-0.690704	5.22297	3.36e-07	3.3e-06
268749	-0.56628	5.98238	3.41e-07	3.35e-06
54392	-0.605909	6.62613	3.44e-07	3.38e-06
16427	-2.37361	-0.334695	3.47e-07	3.41e-06
26885	-0.585762	7.63166	3.47e-07	3.41e-06
18844	0.463368	8.8852	3.48e-07	3.41e-06
104401	-0.43101	7.35609	3.48e-07	3.41e-06
215160	-0.577973	5.32283	3.52e-07	3.45e-06
53614	-0.566522	5.85133	3.55e-07	3.47e-06
225845	1.03464	3.74814	3.59e-07	3.51e-06
20583	1.20555	2.45765	3.61e-07	3.53e-06
11705	1.6101	6.45369	3.63e-07	3.55e-06
21826	0.705514	4.72421	3.65e-07	3.56e-06
22762	0.996775	2.81918	3.66e-07	3.57e-06
270157	1.03092	2.59472	3.66e-07	3.57e-06
75425	-0.479488	6.58372	3.67e-07	3.58e-06
72049	-1.95196	0.719453	3.68e-07	3.58e-06
67861	0.85497	3.7514	3.74e-07	3.64e-06
105859	1.0673	4.91545	3.76e-07	3.66e-06
19718	-0.462799	6.20331	3.77e-07	3.66e-06
22601	0.470143	7.16587	3.77e-07	3.67e-06
20535	0.539086	6.86304	3.78e-07	3.67e-06
76608	-0.693587	5.84536	3.82e-07	3.71e-06
18162	0.832919	4.28867	3.88e-07	3.76e-06
319757	0.49137	6.74424	3.9e-07	3.79e-06
230793	0.540692	6.28259	3.91e-07	3.79e-06
69807	0.524042	5.87601	3.92e-07	3.8e-06
245404	0.993081	3.61821	3.94e-07	3.81e-06
195727	0.834399	3.92722	3.94e-07	3.81e-06
103534	0.863458	6.28175	3.95e-07	3.82e-06
100502928	-1.23009	1.76797	3.96e-07	3.83e-06
110173	0.841701	3.92265	3.98e-07	3.84e-06
12704	-0.540915	5.96116	3.98e-07	3.84e-06
27049	-0.612607	5.51664	4.02e-07	3.87e-06
68636	0.84956	3.18704	4.02e-07	3.88e-06
22145	-0.742844	4.02195	4.04e-07	3.89e-06
14670	-0.463136	7.29693	4.04e-07	3.89e-06
26564	0.997656	2.60952	4.07e-07	3.91e-06
208647	0.58269	5.46626	4.09e-07	3.93e-06
66205	0.72589	4.05014	4.16e-07	4e-06
75459	-0.875793	3.81956	4.16e-07	4e-06
233529	1.23977	5.72027	4.18e-07	4.02e-06
252972	0.507189	6.00106	4.21e-07	4.04e-06
67533	-0.570473	7.24512	4.26e-07	4.09e-06
192176	0.416013	8.31718	4.28e-07	4.1e-06
14231	0.833184	3.84282	4.3e-07	4.12e-06
83397	0.59826	7.58189	4.31e-07	4.12e-06
84113	0.535171	7.40793	4.31e-07	4.12e-06
67009	0.830774	3.95935	4.33e-07	4.14e-06
20392	0.875981	4.1956	4.33e-07	4.14e-06
67629	-0.573337	5.12493	4.36e-07	4.17e-06
213019	1.02321	2.84636	4.37e-07	4.17e-06
83762	0.839137	3.83764	4.37e-07	4.17e-06
380664	-0.5734	5.64876	4.4e-07	4.2e-06
381142	-0.680296	5.06594	4.41e-07	4.21e-06
269033	-0.695342	4.06855	4.44e-07	4.23e-06
227717	-1.13986	2.77817	4.46e-07	4.24e-06
83554	1.17053	2.80104	4.49e-07	4.27e-06
171212	0.565988	5.69703	4.51e-07	4.29e-06
52187	0.598842	4.71732	4.52e-07	4.29e-06
23967	0.80111	3.93405	4.55e-07	4.32e-06
106931	1.03797	3.11189	4.56e-07	4.33e-06
106840	-0.445383	6.54238	4.62e-07	4.38e-06
224014	0.859795	3.73162	4.7e-07	4.46e-06
140780	0.503926	6.17318	4.73e-07	4.49e-06
78283	-0.462227	7.05453	4.74e-07	4.49e-06
12537	-0.449406	7.82007	4.81e-07	4.56e-06
71183	1.23829	5.00285	4.83e-07	4.57e-06
22146	0.933431	3.95312	4.85e-07	4.59e-06
15248	0.847682	4.04348	4.89e-07	4.62e-06
68943	0.608407	5.88095	4.93e-07	4.65e-06
12287	-0.592996	5.0203	4.94e-07	4.67e-06
320634	0.482117	6.22162	4.94e-07	4.67e-06
224997	0.870128	3.68022	4.95e-07	4.67e-06
213556	0.69207	4.3704	4.96e-07	4.67e-06
67247	0.673989	4.90268	4.97e-07	4.69e-06
18201	0.452389	6.338	5.05e-07	4.75e-06
76187	1.16944	2.49174	5.06e-07	4.76e-06
19701	0.715739	6.63339	5.07e-07	4.77e-06
237339	0.932638	3.69102	5.09e-07	4.78e-06
545126	-0.749759	4.30382	5.11e-07	4.8e-06
56802	-1.35401	1.12596	5.11e-07	4.8e-06
74052	-1.08899	2.54446	5.15e-07	4.84e-06
106585	-0.465379	7.34238	5.19e-07	4.87e-06
17223	4.08244	-1.88186	5.2e-07	4.87e-06
12263	0.658058	5.77381	5.2e-07	4.87e-06
13653	1.05683	9.22889	5.21e-07	4.88e-06
327762	-0.597411	5.11863	5.27e-07	4.93e-06
19228	-0.630331	4.70602	5.28e-07	4.95e-06
20449	1.60469	3.13541	5.32e-07	4.98e-06
245050	0.815479	3.32495	5.33e-07	4.98e-06
20500	3.4571	-1.36451	5.35e-07	5e-06
17345	-0.489594	9.0945	5.37e-07	5.02e-06
70567	-0.559157	5.21963	5.44e-07	5.08e-06
74349	-0.560924	6.33323	5.45e-07	5.08e-06
332359	-0.964012	2.95234	5.48e-07	5.11e-06
19696	-0.736671	4.45081	5.49e-07	5.11e-06
77569	0.944338	3.39026	5.5e-07	5.12e-06
66257	0.707196	3.81561	5.5e-07	5.12e-06
100952	0.758612	4.48144	5.52e-07	5.13e-06
71900	0.518524	6.11734	5.52e-07	5.14e-06
19341	1.00806	3.41381	5.58e-07	5.18e-06
110639	0.748398	3.96416	5.58e-07	5.18e-06
16012	0.651505	6.22817	5.58e-07	5.18e-06
330064	-0.472898	5.93518	5.59e-07	5.19e-06
18140	-0.40609	8.2501	5.59e-07	5.19e-06
380712	0.873673	3.06925	5.61e-07	5.2e-06
12819	0.979641	6.04497	5.62e-07	5.2e-06
22026	-0.642365	5.37184	5.71e-07	5.29e-06
19416	1.1507	4.71957	5.75e-07	5.32e-06
71279	0.729945	4.11826	5.79e-07	5.35e-06
433904	1.56348	0.71691	5.79e-07	5.36e-06
15531	0.548972	7.27442	5.81e-07	5.36e-06
12903	-0.452712	7.254	5.87e-07	5.42e-06
17349	-0.633022	5.43687	5.9e-07	5.44e-06
243846	-0.492865	5.81491	5.92e-07	5.46e-06
66329	0.84926	5.44751	5.93e-07	5.47e-06
102657	0.756507	4.35393	5.94e-07	5.48e-06
100019	-0.514578	10.9771	5.99e-07	5.52e-06
74777	0.611823	5.15999	5.99e-07	5.52e-06
13012	0.925762	4.52589	6e-07	5.52e-06
17347	-0.418009	8.46392	6.02e-07	5.53e-06
21873	0.62064	6.05112	6.02e-07	5.53e-06
14038	3.36253	-1.24181	6.05e-07	5.55e-06
13170	0.730226	4.24019	6.07e-07	5.57e-06
100043305	-1.88893	1.13647	6.1e-07	5.59e-06
27967	-0.427252	8.04983	6.15e-07	5.64e-06
24017	0.554782	5.29874	6.16e-07	5.65e-06
16367	0.833373	4.70464	6.24e-07	5.71e-06
74366	0.830349	3.21616	6.26e-07	5.72e-06
22065	1.18955	2.87687	6.26e-07	5.72e-06
19655	0.647976	5.65348	6.33e-07	5.79e-06
208624	-0.838097	3.69519	6.4e-07	5.85e-06
102644	1.05896	3.30173	6.4e-07	5.85e-06
56774	1.14059	2.68395	6.41e-07	5.86e-06
27221	-0.427985	6.88974	6.42e-07	5.86e-06
19336	-0.480487	6.00704	6.5e-07	5.93e-06
66985	-1.10199	4.00449	6.53e-07	5.95e-06
73095	-0.890443	4.92201	6.54e-07	5.96e-06
12021	-0.521151	5.98707	6.54e-07	5.96e-06
320277	-2.53729	-0.228867	6.56e-07	5.97e-06
102991	-0.570511	4.86307	6.56e-07	5.97e-06
74684	-0.896169	3.16596	6.61e-07	6.01e-06
54141	-0.445789	6.45615	6.69e-07	6.08e-06
71805	-0.432379	8.07137	6.71e-07	6.09e-06
12700	0.881617	4.03837	6.71e-07	6.09e-06
102866	0.537612	5.80281	6.72e-07	6.1e-06
16790	-0.666846	4.24709	6.74e-07	6.11e-06
18763	-0.42881	7.98723	6.76e-07	6.13e-06
100038356	-1.28558	2.27041	6.77e-07	6.13e-06
71207	0.522354	7.43257	6.81e-07	6.16e-06
69068	1.46506	1.15359	6.84e-07	6.19e-06
109079	0.560979	5.23612	6.85e-07	6.2e-06
18130	-0.48083	7.73508	6.96e-07	6.29e-06
18779	1.0995	2.97686	7.02e-07	6.34e-06
69863	-0.568481	5.19502	7.05e-07	6.36e-06
20745	-1.66202	1.48835	7.06e-07	6.37e-06
12759	1.16126	10.0548	7.16e-07	6.46e-06
12380	0.57149	5.16225	7.2e-07	6.49e-06
67467	0.531986	5.13163	7.22e-07	6.51e-06
67978	-0.610053	4.80623	7.24e-07	6.52e-06
239731	-2.24531	1.29762	7.27e-07	6.54e-06
245666	0.660049	4.13855	7.29e-07	6.55e-06
21335	-0.45125	7.23233	7.38e-07	6.63e-06
12683	1.33522	3.24239	7.4e-07	6.65e-06
330485	-1.4131	1.40195	7.42e-07	6.67e-06
233040	0.987936	2.59057	7.45e-07	6.69e-06
11820	0.482596	8.66709	7.53e-07	6.75e-06
71323	0.821204	3.44673	7.75e-07	6.94e-06
18519	0.79287	5.16865	7.76e-07	6.95e-06
16572	-0.593613	5.35036	7.78e-07	6.96e-06
19273	-0.775553	3.85708	7.82e-07	7e-06
192976	0.700317	4.61952	7.82e-07	7e-06
12696	-0.415213	8.13242	7.84e-07	7.01e-06
67760	0.670252	7.20217	7.86e-07	7.02e-06
235283	0.63115	6.0008	7.95e-07	7.1e-06
56533	1.11207	3.1044	7.97e-07	7.12e-06
192970	0.763891	4.17818	7.98e-07	7.12e-06
17309	0.884517	3.61812	8.02e-07	7.15e-06
17138	-2.18393	1.21445	8.12e-07	7.23e-06
17076	-0.661098	4.95017	8.12e-07	7.23e-06
14719	0.511402	6.10865	8.13e-07	7.24e-06
14057	0.828559	3.39384	8.19e-07	7.29e-06
17279	-0.4535	6.14364	8.22e-07	7.31e-06
67547	1.50799	1.53923	8.24e-07	7.33e-06
12032	1.03539	4.96141	8.3e-07	7.38e-06
328417	0.622048	4.57607	8.4e-07	7.46e-06
384071	0.827925	4.38668	8.5e-07	7.54e-06
21912	0.892386	4.09701	8.52e-07	7.56e-06
17979	-0.505908	7.24185	8.53e-07	7.56e-06
320923	1.05802	3.26906	8.53e-07	7.56e-06
14077	0.744162	5.17708	8.67e-07	7.68e-06
78619	0.930804	3.30726	8.69e-07	7.7e-06
66857	1.21305	1.70555	8.7e-07	7.7e-06
21385	0.827315	4.82669	8.79e-07	7.78e-06
214944	1.25284	2.55393	8.83e-07	7.81e-06
20184	-0.54169	6.50348	8.87e-07	7.84e-06
21834	1.03156	3.27369	8.92e-07	7.88e-06
14998	-1.31216	1.21736	8.92e-07	7.88e-06
228598	-0.758884	4.12471	8.94e-07	7.89e-06
193813	0.508055	6.29445	8.96e-07	7.9e-06
56722	0.539463	5.90558	9.03e-07	7.96e-06
243983	-0.599995	5.71475	9.12e-07	8.03e-06
14261	0.851815	3.28792	9.12e-07	8.03e-06
103172	0.776633	6.06801	9.3e-07	8.18e-06
66083	-0.757481	4.24086	9.32e-07	8.19e-06
66730	-0.717446	3.60598	9.32e-07	8.19e-06
217721	0.931229	5.02297	9.35e-07	8.21e-06
14190	0.730169	4.7959	9.4e-07	8.25e-06
56847	0.966604	3.15455	9.49e-07	8.33e-06
58206	-0.511459	5.54878	9.51e-07	8.34e-06
58804	0.981391	4.48567	9.55e-07	8.38e-06
270118	1.07469	1.96486	9.57e-07	8.38e-06
83564	-0.487816	6.77642	9.57e-07	8.39e-06
224661	-1.22122	2.40953	9.65e-07	8.45e-06
77626	-0.429692	7.15134	9.67e-07	8.46e-06
71893	-0.820755	3.67078	9.67e-07	8.46e-06
63959	0.496282	7.0934	9.7e-07	8.48e-06
21412	0.795739	5.25626	9.71e-07	8.49e-06
13363	1.35769	5.78157	9.74e-07	8.5e-06
218461	0.672759	4.35797	9.84e-07	8.59e-06
12520	0.549244	6.99246	9.95e-07	8.68e-06
103968	0.661128	5.10083	9.96e-07	8.68e-06
18744	0.788454	7.57392	1e-06	8.71e-06
16828	0.809833	5.91041	1e-06	8.73e-06
11614	1.12211	4.41999	1.01e-06	8.78e-06
231051	-0.498721	8.05801	1.03e-06	8.98e-06
228608	0.737785	4.70274	1.05e-06	9.16e-06
15507	1.10537	5.15125	1.06e-06	9.18e-06
233537	-1.43908	0.818714	1.06e-06	9.24e-06
22166	0.5297	5.6926	1.06e-06	9.24e-06
23986	0.494531	5.88493	1.07e-06	9.31e-06
54135	1.04837	5.01839	1.07e-06	9.31e-06
18830	0.773273	3.56508	1.08e-06	9.33e-06
71779	-0.427902	7.55214	1.08e-06	9.34e-06
435145	1.28843	5.40167	1.08e-06	9.37e-06
269831	1.10378	2.01543	1.09e-06	9.43e-06
110521	0.58073	5.18106	1.09e-06	9.45e-06
68691	0.620919	4.5419	1.1e-06	9.53e-06
353170	-0.699459	5.15889	1.11e-06	9.63e-06
108067	-0.51545	6.11688	1.12e-06	9.68e-06
432530	-0.568049	4.76739	1.12e-06	9.69e-06
71704	0.716276	5.40419	1.13e-06	9.75e-06
93742	0.616006	4.69926	1.13e-06	9.75e-06
20289	1.19236	3.58722	1.13e-06	9.78e-06
27062	1.2121	2.79861	1.14e-06	9.79e-06
387609	0.923386	3.07768	1.14e-06	9.82e-06
66552	0.490074	5.85918	1.14e-06	9.82e-06
13803	0.887071	5.735	1.14e-06	9.85e-06
15201	-0.483925	9.21426	1.14e-06	9.85e-06
13024	1.58856	1.30545	1.15e-06	9.91e-06
235406	0.698492	5.37995	1.15e-06	9.91e-06
668166	0.9116	2.79098	1.16e-06	9.93e-06
74405	-0.80795	3.58764	1.16e-06	9.95e-06
13824	-0.693847	4.13731	1.17e-06	1e-05
257871	-1.25733	1.76467	1.17e-06	1e-05
17920	0.492309	5.98553	1.18e-06	1.01e-05
[truncated: 15,135 more rows]
