# Supplementary material for: Chromatin remodeler CHD8 is required for spermatogonial proliferation and early meiotic progression
Source: Nucleic Acids Res. 2024 Jan 16;52(6):2995–3010. doi: 10.1093/nar/gkad1256 (PMC11014243; doi:10.1093/nar/gkad1256)
Supplement: gkad1256_Supplemental_Files [file gkad1256_supplemental_files.zip › nitaharaDatasetS2.xlsx]

## Sheet: GeneSet_1
Gene sets of each spermatogenic phase (Hermann et al. 2018)
SSC self-renewal ~ initiation of differentiation	Spermatogonial differentiation ~ meiotic entry	meiosis prophase I
Sall4	Rpl39	Maz
Crabp1	Rpl36a	Pex7
Dlk1	Prss50	Gml2
Sertad4	Rhox13	B3galnt1
Irf2bpl	Cited1	Ccnb1ip1
Pramef12	Ppp1ca	Iqcb1
Rcor2	Auts2	Parp12
Rcan3	Hist1h2ap	4930447C04Rik
Gm26785	Ctsd	Gml
Ascl2	Map7d2	Cers2
Foxf1	Zrsr2	Ccdc152
Lmo1	Selm	Ccdc115
Mmd	Elavl2	Cnih4
Zrsr2	Rbp4	Fbxo3
Cenpa	Igfbp2	Cwc27
Sohlh1	Atp2b1	Meiob
Mcm2	Rbmx2	Tmed9
Cdt1	Crabp1	Mov10l1
Pprc1	Hprt	Tm2d3
Psme1	Syngr1	Rpia
Myh6	Hccs	Atraid
Mex3a	Zglp1	Churc1
Hmox1	Tex13	Exosc7
Gcat	Fthl17c	Pcgf5
Sox4	Mbnl3	Sap30l
Tubb5	A830080D01Rik	B630005N14Rik
Psme2	Tk1	Pdcd7
Prr5	Stra8	Rfxap
Rhox10	Gm15262	Stk31
Prtg	Tsc22d3	Ublcp1
Aldoc	Hells	Rnf6
Lin28a	Cenpa	Mir17hg
Bahcc1	Ctps	Qsox2
Dmrt1	Dmrt1	Mlc1
Map7d2	Vkorc1	Ccdc61
Aim1l	Tex11	Gm26782
Tcf3	Snx16	Wdr83os
Patz1	Fbxo5	Mrpl27
Pop1	Trap1a	Mnd1
Auts2	Mcm2	Tmem5
3010003L21Rik	Ppdpf	Ppp1cb
Tsc22d3	Nudt17	Cenpq
Cyba	Ddhd2	Sft2d1
Ccnd2	Esco2	Esf1
Mafg	Bex2	Ube2t
Depdc7	Mfge8	Nespas
Asphd2	Kmt2a	Tdrd5
Dctd	Tcf3	Ube2e2
Gnb4	Chuk	Ddx39
Sh3glb2	Lman1	Tex101
Lonrf3	Cdkn2a	4930579G24Rik
Esrp1	Vma21	Hmgb2
Fkbp9	Polr2h	Mtg2
Nr2f6	Mcm3	Stx16
Ski	Scaf11	Cbx1
Trnp1	Hsd17b10	Tacc1
Zfp292	Eci1	Setx
Foxo1	Sms	Rsrp1
Homer2	Fmr1	Tmem159
Atic	Cdk2ap2	Sycp1
Rab26os	Crlf3	Dazl
Csnk1e	Clspn	Eef1e1
Hdac6	Snhg11	Hnrnpa0
Myo1b	Lrr1	Cks2
Klf7	8030474K03Rik	Dnajc3
Dnmt3b	Rock2	Pnisr
Noc2l	Ctnnbip1	Rad1
Nanos1	Rbbp7	Ssb
9130401M01Rik	Hspd1	Piwil2
Scaf11	Fbxw2	Rbm17
Galnt12	Cdca7	Commd4
Klf11	Dkc1	Ndufa1
Ppp1ca	Atad5	Mtl5
Igfbp2	Nme4	Rnps1
Zbtb16	Ebpl	Rpap3
Eci1	Cdc42se2	Bod1l
Dicer1	Ccna2	Fra10ac1
Cbx2	Gcat	Sycp3
Ubtf	Dynlrb1	Sycp2
Snx12	Bax	Topbp1
Fam60a	Rpa2	Srrm1
Ppdpf	Tmem14c	Mlf2
Ldb1	Ccnd1	Snrpb
Gsto1	Rpl10	Anp32b
Kif26a	Taf7l	Lactb
Aifm3	Fam50a	Ssu72
Dcaf4	Fermt2	Alyref
Ccna2	Siah1b	1700040D17Rik
Fsd1	Fthl17f	Lsm5
Rpl36a	Hmgb3	Cers3
Serpine2	Taf1	Usp40
Spin1	Dck	Rbm46
Sh3bp1	Acvr2b	Ube2e1
Uap1l1	Zfyve21	Ccp110
Crlf3	Ehmt1	Nae1
Bex1	Csnk1e	H2afx
Ndrg4	Nt5dc2	Ly6k
Aifm1	Ostf1	Prmt1
Gsr	Ammecr1	Glipr1l2
P3h3	Lonrf3	Tprkb

## Sheet: GeneSet_2
Gene sets for GO term (Molecular Signature Database)
Cell cycle process	E2F targets
1700028K03Rik	Ak2
4930447C04Rik	Anp32e
4933427D14Rik	Asf1a
Aaas	Asf1b
Abcb1a	Atad2
Abcb1b	Aurka
Abraxas1	Aurkb
Abraxas2	Bard1
Actb	Birc5
Actl6a	Brca1
Actl6b	Brca2
Actr2	Brms1l
Actr3	Bub1b
Acvr1	Cbx5
Acvr1b	Ccnb2
Adam17	Ccne1
Adamts1	Ccp110
Ago4	Cdc20
Ahctf1	Cdc25a
Aicda	Cdc25b
Aif1	Cdca3
Ak1	Cdca8
Akap8	Cdk1
Akap8l	Cdk4
Akt1	Cdkn1a
Alkbh4	Cdkn1b
Alms1	Cdkn2a
Ambra1	Cdkn2c
Anapc1	Cdkn3
Anapc11	Cenpe
Anapc15	Cenpm
Anapc2	Chek1
Anapc4	Chek2
Anapc5	Cit
Anapc7	Cks1b
Ank3	Cks2
Ankfn1	Cnot9
Ankk1	Cse1l
Ankle1	Ctcf
Ankle2	Ctps
Ankrd17	Dck
Ankrd31	Dclre1b
Ankrd53	Dctpp1
Anln	Ddx39a
Anp32b	Dek
Anxa1	Depdc1a
Anxa11	Diaph3
Apbb1	Dlgap5
Apbb2	Dnmt1
Apbb3	Donson
Apc	Dscc1
Apex1	Dut
App	E2f8
Appl1	Eed
Appl2	Eif2s1
Arf1	Espl1
Arhgap33os	Exosc8
Arhgef10	Ezh2
Arhgef2	Gins1
Arid1a	Gins3
Arid1b	Gins4
Arid2	Gspt1
Arl2	H2ax
Arl3	H2az1
Arl8a	Hells
Arl8b	Hmga1b
Arpp19	Hmgb2
Aspm	Hmgb3
Asz1	Hmmr
Atad5	Hnrnpd
Atf2	Hus1
Atf5	Ilf3
Atm	Ing3
Atp2b4	Ipo7
Atr	Jpt1
Atrip	Kif18b
Atrx	Kif22
Aunip	Kif2c
Aurka	Kif4
Aurkb	Lbr
Aurkc	Lig1
Aven	Lmnb1
Axin2	Lsm8
AY074887	Luc7l3
Azin1	Lyar
Babam1	Mad2l1
Babam2	Mcm2
Bach1	Mcm3
Bag6	Mcm4
Banf1	Mcm5
Bard1	Mcm6
Baz1b	Mcm7
Bbs4	Melk
BC005624	Mki67
BC034090	Mlh1
Bccip	Mms22l
Bcl2	Mre11a
Bcl2l1	Msh2
Bcl2l11	Mthfd2
Bcl7a	Mxd3
Bcl7b	Mybl2
Bcl7c	Myc
Becn1	Nap1l1
Bex4	Nasp
Bex6	Nbn
Bid	Ncapd2
Bin1	Nme1
Bin3	Nolc1
Birc5	Nop56
Birc6	Nudt21
Blm	Nup107
Bmp4	Nup153
Bmp7	Nup205
Bmyc	Orc2
Bnip2	Orc6
Bora	Pa2g4
Brca1	Paics
Brca2	Pan2
Brcc3	Pcna
Brcc3dc	Pds5b
Brd4	Phf5a
Brd7	Plk1
Brdt	Plk4
Brip1	Pms2
Brme1	Pnn
Brsk1	Pola2
Brsk2	Pold1
Btbd18	Pold2
Btc	Pold3
Btn2a2	Pole
Bub1	Pole4
Bub1b	Pop7
Bub3	Ppm1d
C2cd3	Ppp1r8
Cables1	Prdx4
Cacnb4	Prim2
Cacul1	Prkdc
Calm1	Prps1
Calm2	Psip1
Calm3	Psmc3ip
Calr	Pttg1
Camk2a	Racgap1
Camk2b	Rad1
Camk2d	Rad21
Camk2g	Rad50
Capn3	Rad51ap1
Casp2	Rad51c
Catsperz	Ran
Ccar2	Ranbp1
Ccdc57	Rbbp7
Ccdc61	Rfc1
Ccdc69	Rfc2
Ccdc8	Rfc3
Ccn2	Rnaseh2a
Ccna1	Rpa1
Ccna2	Rpa2
Ccnb1	Rpa3
Ccnb1ip1	Rrm2
Ccnb2	Shmt1
Ccnb3	Slbp
Ccnc	Smc1a
Ccnd1	Smc3
Ccnd2	Smc4
Ccnd3	Smc6
Ccne1	Snrpb
Ccne2	Spag5
Ccnf	Spc24
Ccng1	Spc25
Ccng2	Srsf1
Ccnh	Srsf2
Ccni	Ssrp1
Ccnj	Stag1
Ccnjl	Stmn1
Ccnl1	Suv39h1
Ccnl2	Syncrip
Ccno	Tacc3
Ccnq	Tbrg4
Ccny	Tcf19
Ccp110	Tfrc
Ccsap	Timeless
Cd28	Tipin
Cdc14a	Tk1
Cdc14b	Tmpo
Cdc16	Top2a
Cdc20	Tra2b
Cdc23	Trip13
Cdc25a	Trp53
Cdc25b	Tubb5
Cdc25c	Tubg1
Cdc26	Ube2s
Cdc27	Ube2t
Cdc42	Ubr7
Cdc45	Ung
Cdc5l	Usp1
Cdc6	Wdr90
Cdc7	Wee1
Cdc73	Xpo1
Cdca2	Xrcc6
Cdca5	Zw10
Cdca8
Cdk1
Cdk10
Cdk11b
Cdk14
Cdk15
Cdk16
Cdk17
Cdk18
Cdk2
Cdk2ap2
Cdk4
Cdk5
Cdk5r1
Cdk5rap2
Cdk5rap3
Cdk6
Cdk7
Cdkn1a
Cdkn1b
Cdkn1c
Cdkn2a
Cdkn2b
Cdkn2c
Cdkn2d
Cdt1
Cenpa
Cenpc1
Cenpe
Cenpf
Cenph
Cenpj
Cenpk
Cenpn
Cenpq
Cenps
Cenpt
Cenpv
Cenpw
Cenpx
Cep120
Cep126
Cep131
Cep135
Cep152
Cep192
Cep250
Cep295
Cep295nl
Cep44
Cep55
Cep63
Cep68
Cep72
Cep76
Cep85
Cep97
Cetn1
Cetn2
Cetn4
Cfl1
Champ1
Chd3
Chek1
Chek2
Chfr
Chmp1a
Chmp1b
Chmp2a
Chmp2b
Chmp3
Chmp4b
Chmp4c
Chmp5
Chmp6
Chmp7
Chordc1
Chtf18
Ciao1
Ciao2a
Ciao2b
Cirbp
Cit
Ckap2
Ckap5
Cks1b
Cks2
Clasp1
Clasp2
Clock
Clspn
Cltc
Cntd1
Cntln
Cntrob
Cpeb1
Cpsf3
Cradd
Crebbp
Crlf3
Crnn
Crocc
Cry1
Csf1r
Csnk1d
Csnk2a2
Cspp1
Ctc1
Ctcf
Ctdp1
Ctdsp1
Ctdsp2
Ctdspl
Ctnnb1
Cul3
Cul4a
Cul4b
Cul7
Cul9
Cxcr5
Cyp1a1
Cyp26b1
Cyp27b1
D1Pas1
D7Ertd443e
Dab2ip
Dach1
Dact1
Daxx
Dazl
Dbf4
Dctn1
Dctn2
Dctn3
Dctn6
Dcun1d3
Ddb1
Ddr2
Ddx11
Ddx39b
Ddx3x
Ddx4
Deup1
Dgkz
Dicer1
Dis3l2
Dlg1
Dlgap5
Dmc1
Dmrt1
Dmrtc2
Dna2
Dnmt3c
Dnmt3l
Donson
Dot1l
Dpf1
Dpf2
Dpf3
Drd2
Drd3
Drg1
Dscc1
Dsn1
Dstn
Dtl
Dtx3l
Dync1h1
Dync1li1
Dynlt1b
Dyrk3
E2f1
E2f3
E2f4
E2f5
E2f6
E2f7
E2f8
E4f1
Ecd
Ecrg4
Ect2
Edn1
Edn3
Ednra
Efhc1
Egf
Egfr
Ehmt2
Eif2ak4
Eif4e
Eif4ebp1
Eif4g1
Eif4g3
Eme1
Eme2
Eml1
Eml3
Eml4
Enkd1
Entr1
Epgn
Eps8
Ercc2
Ercc3
Ercc4
Ercc6
Ereg
Esco1
Esco2
Espl1
Esr1
Esrrb
Etaa1
Exoc1
Exoc2
Exoc3
Exoc4
Exoc5
Exoc6
Exoc6b
Exoc7
Exoc8
Eya1
Ezh2
Ezr
Fam107a
Fam110a
Fam83d
Fanca
Fancd2
Fancm
Fbxl15
Fbxl7
Fbxo31
Fbxo4
Fbxo43
Fbxo5
Fbxo7
Fbxw11
Fbxw5
Fbxw7
Fem1b
Fen1
Fes
Fgf10
Fgf8
Fgfr1
Fgfr2
Fgfr3
Fhl1
Fignl1
Flcn
Flna
Fmn2
Foxj2
Foxj3
Foxm1
Foxn3
Foxo4
Fsd1
Fzr1
Gadd45a
Gas1
Gata6
Gcna
Gem
Gen1
Gigyf2
Gins1
Gins3
Gipc1
Git1
Gja1
Gjc2
Gli1
Gm960
Gnai1
Golga2
Gper1
Gpnmb
Gpr132
Gpr15lg
Gpr3
Gpsm1
Gpsm2
Grb14
Gsk3b
Gtf2b
H2ax
Hacd1
Haspin
Haus1
Haus2
Haus3
Haus4
Haus5
Haus6
Haus7
Haus8
Hdac3
Hdac8
Hecw2
Hepacam2
Hfm1
Hinfp
Hjurp
Hmga2
Hnrnpu
Hormad1
Hormad2
Hoxa13
Hsf1
Hsf2bp
Hspa1a
Hspa1b
Hspa2
Htt
Hus1
Hus1b
Hyal1
Id2
Id4
Ier3
Iffo1
Igf1
Igf1r
Igf2
Iho1
Ik
Il1a
Il1b
Ilkap
Incenp
Ing2
Ing4
Inhba
Inip
Ino80
Ins1
Ins2
Insc
Insm1
Insm2
Insr
Ints13
Ints3
Ints7
Iqgap3
Ist1
Itgb1
Jade1
Jtb
Kank2
Kash5
Kat14
Kat2a
Kat2b
Kat5
Kcna5
Kcnh5
Kdm8
Khdc3
Kif11
Kif13a
Kif14
Kif15
Kif18a
Kif18b
Kif20a
Kif20b
Kif22
Kif23
Kif2a
Kif2b
Kif2c
Kif3a
Kif3b
Kif4
Kifc1
Kifc2
Kifc5b
Kiz
Klf11
Klf4
Klhdc8b
Klhl13
Klhl18
Klhl21
Klhl22
Klhl9
Kmt2e
Knl1
Knstrn
Kntc1
Kpnb1
L3mbtl1
Larp7
Lats1
Lats2
Lcmt1
Lef1
Lif
Lig1
Limk2
Llgl1
Llgl2
Lmna
Lmnb1
Lsm10
Lsm11
Lsm14a
Lzts1
M1ap
Macroh2a1
Mad1l1
Mad2l1
Mad2l1bp
Mael
Majin
Map10
Map1s
Map3k11
Map3k20
Map4
Map9
Mapk14
Mapk15
Mapk8
Mapre1
Mapre2
Mapre3
Marf1
Mark4
Mastl
Mau2
Mbd4
Mblac1
Mcm2
Mcm3
Mcm4
Mcm6
Mcmbp
Mcmdc2
Mcph1
Mdm1
Mdm2
Mecp2
Med1
Mei1
Mei4
Meikin
Meiob
Meioc
Meiosin
Men1
Mepce
Met
Mettl13
Miip
Mir124a-1
Mir124a-2
Mir124a-3
Mir26a-1
Mir26a-2
Mir26b
Mir664
Mis12
Mis18a
Misp
Mitd1
Mki67
Mlf1
Mlh1
Mlh3
Mms19
Mn1
Mnat1
Mnd1
Morc2b
Mos
Mov10l1
Mre11a
Mrnip
Msh2
Msh4
Msh5
Msx1
Msx2
Mta3
Mtbp
Muc1
Mus81
Myb
Mybbp1a
Mybl1
Mybl2
Myc
Myh10
Myh9
Myo16
Myo19
Mzt1
Naa10
Naa50
Naa60
Nabp1
Nabp2
Nacc2
Nae1
Nanos2
Nasp
Nat10
Nbn
Ncapd2
Ncapd3
Ncapg
Ncapg2
Ncaph
Ncaph2
Ncor1
Ndc1
Ndc80
Nde1
Ndel1
Ndp
Nek1
Nek10
Nek11
Nek2
Nek6
Nes
Neurog1
Nfatc1
Nfe2l1
Nfia
Nfib
Nfix
Nin
Nipbl
Nkx3-1
Nlrp5
Nme6
Nop53
Npat
Npm1
Npm2
Nppc
Npr2
Nsfl1c
Nsl1
Nsmce2
Nsun2
Ntmt1
Nubp1
Nudc
Nudt16
Nuf2
Nuggc
Numa1
Nup37
Nup43
Nup62
Nusap1
Obox4
Obsl1
Odf2
Ofd1
Oip5
Ooep
Orc1
Orc4
Osm
Ovol1
Paf1
Pafah1b1
Pagr1a
Pard6a
Pard6b
Pard6g
Parp3
Parp9
Pax6
Paxip1
Pbrm1
Pbx1
Pcid2
Pclaf
Pcm1
Pcna
Pcnt
Pdcd6ip
Pde3a
Pde4dip
Pdgfb
Pdgfrb
Pdpn
Pds5a
Pds5b
Pdxp
Pebp1
Phb2
Phf10
Phf13
Phf8
Phgdh
Phip
Pias1
Pibf1
Pidd1
Pik3c3
Pik3r4
Pim2
Pin1
Pinx1
Piwil2
Pkd1
Pkd2
Pkhd1
Pkia
Pkn2
Pkp4
Plcb1
Plcg2
Plec
Plk1
Plk2
Plk3
Plk4
Plk5
Plpp2
Plrg1
Plscr1
Plscr2
Pmf1
Pml
Poc1a
Poc1b
Pogz
Pola1
Poldip2
Pole
Ppm1d
Ppp1r10
Ppp1r12a
Ppp1r35
Ppp1r7
Ppp2ca
Ppp2r1a
Ppp2r3d
Ppp2r5b
Ppp2r5c
Ppp3ca
Ppp6c
Prap1
Prc1
Prdm9
Prickle1
Prkce
Prkcq
Prkdc
Prmt2
Prox1
Prpf19
Prpf40a
Psma8
Psmc3ip
Psmd13
Psme1
Psme2
Psme3
Psmg2
Psrc1
Pstpip1
Pten
Ptpa
Ptpn11
Ptpn6
Ptprc
Ptprv
Pttg1
Pum1
Pum2
Rab11a
Rab11fip3
Rab11fip4
Rab35
Racgap1
Rad1
Rad17
Rad18
Rad21
Rad21l
Rad50
Rad51
Rad51ap1
Rad51b
Rad51c
Rad51d
Rad54b
Rad54l
Rad9a
Rad9b
Rae1
Ran
Ranbp1
Rassf1
Rb1
Rbbp8
Rbl1
Rbl2
Rbm38
Rcc1
Rcc2
Rdx
Rec8
Recql4
Recql5
Reep3
Reep4
Rfwd3
Rgcc
Rgs14
Rhno1
Rhoa
Rhob
Rhoc
Rhou
Rint1
Riok2
Ripor2
Rmi1
Rmi2
Rnaseh2b
Rnf112
Rnf212
Rnf212b
Rnf4
Rny1
Rny3
Rock1
Rock2
Rpa2
Rpl10l
Rpl17
Rpl23
Rpl24
Rpl26
Rprd1b
Rps27l
Rps3
Rps6
Rps6ka2
Rps6kb1
Rptor
Rrm1
Rrm2
Rrm2b
Rrp8
Rrs1
Rspo1
Rtel1
Rtf2
Rtkn
Rttn
Rxfp3
Sac3d1
Sapcd2
Sass6
Sbds
Sdccag8
Sde2
Seh1l
Senp2
Senp6
Septin1
Septin10
Septin11
Septin12
Septin14
Septin2
Septin3
Septin4
Septin5
Septin6
Septin7
Septin8
Septin9
Setd2
Setdb2
Setmar
Sfpq
Sfrp1
Sgo1
Sgo2a
Sgo2b
Sh2b1
Sh3glb1
Shcbp1l
Shoc1
Siah1a
Sin3a
Sirt1
Sirt2
Sirt7
Six3
Ska1
Ska2
Ska3
Skp2
Slc16a1
Slc25a31
Slc25a5
Slf1
Slf2
Slfn1
Slx4
Smarca2
Smarca4
Smarca5
Smarcad1
Smarcb1
Smarcc1
Smarcc2
Smarcd1
Smarcd2
Smarcd3
Smarce1
Smc1a
Smc1b
Smc2
Smc3
Smc4
Smc5
Smc6
Smpd3
Snd1
Snx18
Snx33
Snx9
Son
Sox15
Sox2
Sox9
Spag5
Spast
Spata17
Spata22
Spc24
Spc25
Spdl1
Spdya
Sphk1
Spice1
Spin1
Spire1
Spire2
Spo11
Spry1
Spry2
Sptbn1
Srpk1
Sstr5
Ssx2ip
Stag1
Stag2
Stag3
Stambp
Stard9
Stil
Stk11
Stk33
Stmn1
Stox1
Stra8
Strada
Stx2
Stxbp4
Sun1
Susd2
Suv39h2
Syce1
Syce1l
Syce2
Syce3
Sycp1
Sycp2
Sycp2l
Sycp3
Syde1
Syf2
Tacc1
Tacc2
Tacc3
Taf10
Taf2
Taok1
Taok2
Taok3
Tas1r2
Tas2r102
Tas2r121
Tas2r124
Tasor
Tbce
Tbx2
Tcf19
Tcf3
Tcim
Tcp10a
Tcp10b
Tcp10c
Tdrd12
Tdrd9
Tdrkh
Terb1
Terb2
Terf1
Tert
Tesmin
Tex11
Tex12
Tex14
Tex15
Tex19.1
Tex19.2
Tfap4
Tgfa
Tgfb1
Thoc1
Thoc5
Ticrr
Timeless
Tipin
Tiprl
Tjp3
Tle6
Tlk1
Tlk2
Tm4sf5
Tmem250-ps
Tmem67
Tmod3
Tnf
Tnks
Tom1l1
Tom1l2
Top1
Top2a
Top2b
Top3a
Top3b
Topbp1
Tpd52l1
Tppp
Tpr
Tpra1
Tpx2
Trappc12
Trex1
Trim36
Trim37
Trim39
Trim71
Trim75
Trip13
Trp53
Trp53bp1
Trp63
Trrap
Ttk
Ttl
Tuba1a
Tubb1
Tubb5
Tubg1
Tubg2
Tubgcp2
Tubgcp3
Tubgcp4
Tubgcp5
Tubgcp6
Txlng
Ubb
Ubd
Ube2b
Ube2c
Ube2e2
Ube2i
Ube2l3
Ube2s
Ube2u
Ubr2
Ubxn2b
Uimc1
Unc119
Upf1
Ush1c
Usp19
Usp26
Usp28
Usp29
Usp33
Usp37
Usp44
Usp47
Usp51
Usp8
Usp9x
Uvrag
Uxt
Vcp
Vps4a
Vps4b
Wac
Wapl
Washc1
Washc5
Wasl
Wdr6
Wdr62
Wdr76
Wee2
Wiz
Wnt10b
Wnt4
Wnt5a
Wrap73
Xpc
Xpo1
Xrcc2
Xrcc3
Ythdc2
Ythdf2
Ywhah
Zbed3
Zbtb17
Zc3h12d
Zcwpw1
Zfp207
Zfp365
Zfp36l1
Zfp36l2
Zfp503
Zfp655
Zfp830
Zfy2
Zfyve19
Zfyve26
Zmpste24
Znhit1
Zpr1
Zscan21
Zw10
Zwilch
Zwint
