# Supplementary material for: Chromatin remodeler CHD8 is required for spermatogonial proliferation and early meiotic progression
Source: Nucleic Acids Res. 2024 Jan 16;52(6):2995–3010. doi: 10.1093/nar/gkad1256 (PMC11014243; doi:10.1093/nar/gkad1256)
Supplement: gkad1256_Supplemental_Files [file gkad1256_supplemental_files.zip › nitaharaDatasetS3.xlsx]

## Sheet: Overlapping genes
Thy1+ overlapping genes	c-Kit+ overlapping genes
Eml5	Spata1
4930447C04Rik	Nf1
Zfp518a	Tfcp2
Hsf2bp	Rpain
Smc4	Duox2
Hfm1	Asb1
Kmt2c	Spata22
Atad2	E2f2
Sdk1	Lnpk
Lin28a	Zfp810
Tex13b	Gpbp1l1
Sycp2	Skap2
Mink1	Tsen54
Kdm2b	Lpcat4
Ubr4	Gapvd1
Rnf220	Zswim4
Zbtb16	Zfp367
Kmt2a	Taf12
Neurl4	Gpr155
Map3k13	Wipf2
C2cd5	Myo9a
Stk33	Sec1
Cep350	Odf2l
Ccdc40	Cep350
Igf2bp1	Deaf1
Cacna1h	Ndor1
Prdm9	Prdm9
Fgd6	Gpr137c
	Pgm2l1
	Dmap1
	Pak1
	Pmel
	Spaca9
	6820408C15Rik
	Morn4
	Ncapg2
	Galnt6
	Dop1a
	Kif23
	Syt14
	Rbm44
	Fbxo7
	Nr4a3
	Rab22a
	Hnf1b
	Alg13
	Gpc2
	Patl2
	Med18
	Cit
	Atp7b
	Relch
	Rbm46os
	Syngr4
	Rps6kb2
	Cep41
	Spata33
	Ccdc40
	Sugp1
	Pick1
	Dennd4a
	Etv3
	Aph1c
	Ttc7
	Ncapg
	Ctcfl
	Smpd3
	Poln
	Gm10643
	Fam83g
	Zfp473
	Kmt2a
	Pde8a
	Hemk1
	Rims2
	Sh3bp5l
	Syce2
	Sgsm3
	Dhx40
	Pcsk7
	Esco2
	Hcn3
	Ulk3
	Efcab9
	Mir9-3hg
	Zfp82
	Sun1
	1500004A13Rik
	Zfp687
	Ell2
	Tinf2
	Mink1
	Atm
	Phtf1
	Top2a
	Rarg
	Sec11c
	Map3k13
	2810029C07Rik
	Alg3
	Ttc16
	Top3a
	Rad21l
	Sfmbt2
	Dennd4b
	Cep83
	Nrg4
	Helq
	Rbmy
	2810408A11Rik
	Ribc1
	4930426I24Rik
	Tbx4
	4921531C22Rik
	Nmd3
	4833418N02Rik
	Dnali1
	Dock3
	Kntc1
	Ybx2
	Ipo13
	Stradb
	Gpaa1
	Chuk
	Taf5
	H2-K1
	Lemd3
	Dmc1
	Lypd4
	Lin28b
	Ttc3
	Camta1
	Rnf220
	Mphosph8
	Gale
	Madd
	Agpat1
	Ppp1r3f
	Lmtk3
	Ccne2
	Swt1
	Cep290
	Hsf2bp
	Crnkl1
	Pold3
	Klrg2
	Aaas
	Sfmbt1
	Kif15
	Ccdc73
	Zscan2
	Zfp469
	Arfrp1
	Tmem131l
	Rnf212
	Zfp407
	Dzank1
	Malt1
	Dhps
	Rtn3
	Tpgs2
	4930509E16Rik
	Rnf19b
	Tctn2
	Tbkbp1
	Naa11
	Slc9a5
	Msh4
	Efna3
	Depdc5
	Fgd6
	Cdc45
	Cdc7
	Pphln1
	Rrm2
	Hormad1
	4930583K01Rik
	Tcp11
	Taf1b
	4930558K02Rik
	Tmprss12
	Figla
	Crb3
	Spc24
	Ect2
	Knl1
	Tut4
	Zcwpw1
	Gm10644
	Dna2
	Cpeb1
	Zfp715
	Syngap1
	Ddb2
	4930599N23Rik
	Zyg11a
	Fam53c
	Ptpru
	Spag4
	Ppil6
	Chek1
	Hspa5
	Raph1
	Hectd2
	Phc1
	Cyb5rl
	Bbs1
	Nol8
	Prodh
	Sema4f
	Rad51b
	Caprin2
	Ppp1r3e
	Parp12
	Sdf2l1
	Iqcg
	Orc1
	Boll
	Rad51ap1
	Rad51
	Rps6ka5
	Sema6b
	Rab10os
	Brpf1
	Cela2a
	Ap1m1
	Gpsm2
	Cldn3
	Pym1
	Pparg
	Mbd4
	Slc5a5
	Mlxip
	Slc30a3
	Slc30a4
	Katnb1
	Slc25a42
	Haus5
	Haus8
	Stk38
	Dmxl1
	Hirip3
	Clgn
	Ap3d1
	Mdc1
	Neto2
	Dmrtc2
	Aph1b
	Arhgef33
	Kdm4d
	Ankhd1
	4933427D06Rik
	Ddhd2
	Dscc1
	Yipf2
	Kcnj4
	6430550D23Rik
	Terb2
	Rrp1b
	Tex15
	1700001L05Rik
	Galnt12
	Abca3
	Igf2bp1
	Limk2
	Lrrc46
	Lrrc42
	Xkr6
	Zfp941
	Pnpla7
	Tc2n
	Zfp667
	Ube2j2
	Dtl
	Ccdc174
	Iqcb1
	Hectd3
	Zfyve19
	Zc3h10
	Uba6
	Synj1
	Dgat1
	Slc4a8
	Rnf31
	Brip1
	Spice1
	Tmem151b
	Fhl4
	Abhd18
	Grk4
	Dsn1
	Stk25
	Camkmt
	Smc1b
	Car7
	Stpg1
	Vps13b
	Sirt7
	Xpo6
	Lrrc74b
	Nipbl
	Lyrm7
	Prss50
	Hspa2
	Bik
	Creld2
	Myt1l
	Prepl
	Dgat2
	4930563E22Rik
	Paip2b
	Limd2
	Smc4
	Fmnl3
	Dennd1a
	Slc26a8
	Prpf40b
	Dvl1
	H2-DMa
	Gpr19
	Dcaf6
	Gm7972
	Ippk
	Mfsd13b
	Ccdc18
	Nr2c2
	Tuba3b
	Tmem59l
	Myo5a
	Mpc1
	Rtel1
	Gnasas1
	Ift81
	Klc2
	Syngr1
	Msh5
	Prdm16
	Baiap2
	Ezh2
	Lrrc56
	Tsga10
	Zgrf1
	Atp2c1
	Ak9
	Zfp217
	Spint1
	Scrt1
	Xlr5a
	Gnptg
	Haus2
	Tbc1d14
	Taf4b
	Tmem129
	Usp3
	Noxo1
	1700003D09Rik
	Zkscan2
	Txndc16
	Mad2l2
	Abca17
	Strbp
	Zbtb32
	Cystm1
	Nemp1
	Sirt6
	Topbp1
	Taf15
	Meioc
	Mcm5
	Herc1
	Jag2
	Ankrd42
	Zwilch
	Zfp672
	Kif7
	Hfm1
	Sycp1
	Tanc2
	Ppp1r13l
	Clcn6
	Rbm27
	Kif9
	Ccdc158
	9130213A22Rik
	Pbx3
	Knstrn
	Fam193b
	Chn1
	Fgf11
	Tgfbr1
	Cdc42bpa
	Mogs
	9530052C20Rik
	Catsperg1
	Psd
	Golga3
	Kdm5a
	Dxo
	Macrod2
	Cd2bp2
	Supt3
	Suv39h1
	Yod1
	Atad2
	Pigp
	Ctns
	Lin28a
	Rnf114
	Stx16
	Dpf1
	Sycp2
	Cux1
	Rinl
	Kif17
	Fnip1
	Wdr62
	Ankle1
	Neurl4
	Gm10647
	Btaf1
	Rasal2
	Arhgap27
	Scmh1
	Fam161b
	Usp32
	Hap1
	Zfp410
	Senp2
	Tas1r1
	Spdye4b
	Zcwpw2
	Gm9958
	Xrra1
	Fam228b
	Nxf2
	Cops3
	Dll3
	Kdm2b
	Gm15612
	Ap1s2
	Ino80b
	C2cd5
	Nt5dc2
	3000002C10Rik
	Ralgapb
	Brca1
	Tex14
	Pdpk1
	Gins1
	Ccdc157
	Fnbp1l
	Hormad2
	Oaz3
